# Supplementary material for: 6′-Amino-3′-methyl-11H,2′H-spiro­[indeno­[1,2-b]quinoxaline-11,4′-pyrano[2,3-c]pyrazole]-5′-carbonitrile ethanol monosolvate
Source: Acta Crystallogr Sect E Struct Rep Online. 2012 Jun 20;68(Pt 7):o2151. doi: 10.1107/S1600536812026992 (PMC3393959; doi:10.1107/S1600536812026992)
Supplement: Supplementary file 1 [file e-68-o2151-sup1.cif]

##############################################################################
#                                                                            #
# This CIF contains the data in a paper accepted for publication in          #
# Acta Crystallographica Section E. It conforms to the requirements of       #
# Notes for Authors for Acta Crystallographica Section E, and has been       #
# peer reviewed under the auspices of the IUCr Commission on Journals.       #
#                                                                            #
# Full details of the Crystallographic Information File format               #
# are given in the paper "The Crystallographic Information File (CIF):       #
# a New Standard Archive File for Crystallography" by S. R. Hall, F. H.      #
# Allen and I. D. Brown [Acta Cryst. (1991), A47, 655-685].                  #
#                                                                            #
# The current version of the core CIF dictionary is obtainable from          #
# ftp://ftp.iucr.org/pub/cif_core.dic.                                       #
#                                                                            #
# Software is freely available for graphical display of the structure(s)     #
# in this CIF. For information consult the CIF software page                 #
# http://www.iucr.org/resources/cif/software.                                #
#                                                                            #
# This file may be used for bona fide research purposes within the           #
# scientific community so long as proper attribution is given to the journal # 
# article from which it was obtained.                                        #
#                                                                            #
##############################################################################
data_I
_audit_creation_method
;
  Olex2 1.2-alpha
  (compiled 2012.01.06 svn.r2144, GUI svn.r4021)
;
_publ_contact_author_name     ' '
_publ_contact_author_address     ?
_publ_contact_author_email     ?
_publ_contact_author_phone     ?
_chemical_name_systematic
;
6'-Amino-3'-methyl-11<i>H</i>,2'<i>H</i>-
spiro[indeno[1,2-<i>b</i>]quinoxaline-11,4'-pyrano[2,3-<i>c</i>]pyrazole]-
5'-carbonitrile ethanol monosolvate
;
_chemical_name_common     ?
_chemical_formula_moiety     'C22 H14 N6 O, C2 H6 O'
_chemical_formula_sum     'C24 H20 N6 O2'
_chemical_formula_iupac     'C22 H14 N6 O, C2 H6 O'
_chemical_formula_weight     424.46
_chemical_melting_point     ?
_space_group_crystal_system     monoclinic
_space_group_name_H-M_alt     'P 21/n'
_space_group_name_Hall     '-P 2yn'
loop_
    _space_group_symop_id
    _space_group_symop_operation_xyz
    1 'x, y, z'
    2 '-x+1/2, y+1/2, -z+1/2'
    3 '-x, -y, -z'
    4 'x-1/2, -y-1/2, z-1/2'
_cell_length_a     14.5060(6)
_cell_length_b     11.1732(3)
_cell_length_c     14.7365(6)
_cell_angle_alpha     90.00
_cell_angle_beta     118.859(5)
_cell_angle_gamma     90.00
_cell_volume     2091.84(13)
_cell_formula_units_Z     4
_cell_measurement_reflns_used     2373
_cell_measurement_theta_min     3.1504
_cell_measurement_theta_max     29.2378
_cell_measurement_temperature     293(2)
_exptl_crystal_description     block
_exptl_crystal_colour     colorless
_exptl_crystal_size_max     0.33
_exptl_crystal_size_mid     0.30
_exptl_crystal_size_min     0.25
_exptl_crystal_density_diffrn     1.348
_exptl_crystal_density_meas     ?
_exptl_crystal_density_method     'not measured'
_exptl_crystal_F_000     888
_exptl_absorpt_coefficient_mu     0.090
_exptl_absorpt_correction_type     multi-scan
_exptl_absorpt_process_details
;
(CrysAlis PRO; Agilent, 2011)
;
_exptl_absorpt_correction_T_min     0.99377
_exptl_absorpt_correction_T_max     1.00000
_exptl_special_details
;
Absorption correction: CrysAlisPro, Agilent Technologies,
Version 1.171.35.15 (release 03-08-2011 CrysAlis171 .NET)
(compiled Aug  3 2011,13:03:54)
Empirical absorption correction using spherical harmonics,
implemented in SCALE3 ABSPACK scaling algorithm.
;
_diffrn_ambient_temperature     293.15
_diffrn_radiation_type     'Mo K\a'
_diffrn_radiation_wavelength     0.7107
_diffrn_radiation_monochromator     graphite
_diffrn_measurement_device_type     'Agilent Xcalibur Sapphire3 Gemini ultra'
_diffrn_measurement_method     '\w scans'
_diffrn_detector_area_resol_mean     16.0288
_diffrn_reflns_number     8822
_diffrn_reflns_av_R_equivalents     0.0207
_diffrn_reflns_theta_min     3.16
_diffrn_reflns_theta_max     27.00
_diffrn_reflns_theta_full     27.00
_diffrn_measured_fraction_theta_max     0.986
_diffrn_measured_fraction_theta_full     0.986
_diffrn_reflns_limit_h_min     -13
_diffrn_reflns_limit_h_max     18
_diffrn_reflns_limit_k_min     -14
_diffrn_reflns_limit_k_max     12
_diffrn_reflns_limit_l_min     -18
_diffrn_reflns_limit_l_max     18
_diffrn_standards_number     ?
_diffrn_standards_interval_count     ?
_diffrn_standards_interval_time     ?
_diffrn_standards_decay_%     ?
_refine_special_details
;
Refinement of <i>F</i>^2^ against ALL reflections. The weighted <i>R</i>-factor
<i>wR</i> and goodness of fit <i>S</i> are based on <i>F</i>^2^, conventional
<i>R</i>-factors <i>R</i> are based on <i>F</i>, with <i>F</i> set to zero for
negative <i>F</i>^2^. The threshold expression of <i>F</i>^2^ >
\s(<i>F</i>^2^) is used only for calculating <i>R</i>-factors(gt) <i>etc</i>.
and is not relevant to the choice of reflections for refinement.
<i>R</i>-factors based on <i>F</i>^2^ are statistically about twice as large
as those based on <i>F</i>, and <i>R</i>- factors based on ALL data will be
even larger.
;
_reflns_number_total     4504
_reflns_number_gt     3259
_reflns_threshold_expression     >2sigma(I)
_refine_ls_structure_factor_coef     Fsqd
_refine_ls_matrix_type     full
_refine_ls_R_factor_all     0.0701
_refine_ls_R_factor_gt     0.0466
_refine_ls_wR_factor_gt     0.1074
_refine_ls_wR_factor_ref     0.1210
_refine_ls_goodness_of_fit_ref     1.021
_refine_ls_restrained_S_all     1.021
_refine_ls_number_reflns     4504
_refine_ls_number_parameters     292
_refine_ls_number_restraints     0
_refine_ls_hydrogen_treatment     constr
_refine_ls_weighting_scheme     calc
_refine_ls_weighting_details
         'calc w=1/[\s^2^(Fo^2^)+(0.0506P)^2^+0.6387P] where P=(Fo^2^+2Fc^2^)/3'
_atom_sites_solution_hydrogens     geom
_atom_sites_solution_primary     direct
_atom_sites_solution_secondary     difmap
_refine_ls_shift/su_max     0.000
_refine_ls_shift/su_mean     0.000
_refine_diff_density_max     0.234
_refine_diff_density_min     -0.223
_refine_ls_extinction_method     none
_refine_ls_extinction_coef     ?
loop_
    _atom_type_symbol
    _atom_type_description
    _atom_type_scat_dispersion_real
    _atom_type_scat_dispersion_imag
    _atom_type_scat_source
    'C' 'C' 0.0033 0.0016
                         'International Tables Vol C Tables 4.2.6.8 and 6.1.1.4'
    'H' 'H' 0.0000 0.0000
                         'International Tables Vol C Tables 4.2.6.8 and 6.1.1.4'
    'O' 'O' 0.0106 0.0060
                         'International Tables Vol C Tables 4.2.6.8 and 6.1.1.4'
    'N' 'N' 0.0061 0.0033
                         'International Tables Vol C Tables 4.2.6.8 and 6.1.1.4'
_computing_data_collection
;
CrysAlis PRO (Agilent, 2011)
;
_computing_cell_refinement
;
CrysAlis PRO (Agilent, 2011)
;
_computing_data_reduction
;
CrysAlis PRO (Agilent, 2011)
;
_computing_structure_solution     'SHELXS97 (Sheldrick, 2008)'
_computing_structure_refinement     'SHELXL97 (Sheldrick, 2008)'
_computing_molecular_graphics
;
OLEX2 (Dolomanov <i>et al.</i>, 2009)
;
_computing_publication_material
;
OLEX2 (Dolomanov <i>et al.</i>, 2009)
;
loop_
    _atom_site_type_symbol
    _atom_site_label
    _atom_site_fract_x
    _atom_site_fract_y
    _atom_site_fract_z
    _atom_site_U_iso_or_equiv
    _atom_site_adp_type
    _atom_site_calc_flag
    _atom_site_refinement_flags
    _atom_site_occupancy
    _atom_site_symmetry_multiplicity
    _atom_site_disorder_assembly
    _atom_site_disorder_group
    C C1 0.49786(13) 1.04411(15) 0.17993(14) 0.0288(4) Uani d . 1 1 . .
    C C2 0.46067(12) 0.94042(15) 0.20303(13) 0.0267(4) Uani d . 1 1 . .
    C C3 0.51266(13) 0.93684(15) 0.30993(13) 0.0308(4) Uani d . 1 1 . .
    C C4 0.38386(12) 0.85793(14) 0.12114(12) 0.0258(4) Uani d . 1 1 . .
    C C5 0.34580(13) 0.92258(15) 0.01750(13) 0.0283(4) Uani d . 1 1 . .
    C C6 0.38757(13) 1.02560(15) 0.00320(13) 0.0292(4) Uani d . 1 1 . .
    C C7 0.43275(12) 0.73529(14) 0.12372(12) 0.0252(4) Uani d . 1 1 . .
    C C8 0.37430(13) 0.64242(15) 0.13949(13) 0.0284(4) Uani d . 1 1 . .
    C C9 0.49107(13) 0.50506(15) 0.14294(13) 0.0306(4) Uani d . 1 1 . .
    C C10 0.54857(13) 0.59738(15) 0.12637(13) 0.0284(4) Uani d . 1 1 . .
    C C11 0.64192(15) 0.56720(17) 0.12427(15) 0.0381(4) Uani d . 1 1 . .
    H H11 0.6802 0.6264 0.1128 0.046 Uiso calc R 1 1 . .
    C C12 0.67633(15) 0.45132(17) 0.13902(16) 0.0419(5) Uani d . 1 1 . .
    H H12 0.7380 0.4324 0.1375 0.050 Uiso calc R 1 1 . .
    C C13 0.61982(16) 0.36059(17) 0.15637(16) 0.0426(5) Uani d . 1 1 . .
    H H13 0.6446 0.2823 0.1670 0.051 Uiso calc R 1 1 . .
    C C14 0.52858(15) 0.38691(16) 0.15764(16) 0.0407(5) Uani d . 1 1 . .
    H H14 0.4910 0.3262 0.1683 0.049 Uiso calc R 1 1 . .
    C C15 0.29206(12) 0.82089(15) 0.13901(12) 0.0279(4) Uani d . 1 1 . .
    C C16 0.28671(13) 0.69658(15) 0.14753(13) 0.0294(4) Uani d . 1 1 . .
    C C17 0.20911(14) 0.64534(17) 0.16477(14) 0.0369(4) Uani d . 1 1 . .
    H H17 0.2051 0.5628 0.1699 0.044 Uiso calc R 1 1 . .
    C C18 0.13808(14) 0.71996(19) 0.17413(15) 0.0420(5) Uani d . 1 1 . .
    H H18 0.0859 0.6872 0.1860 0.050 Uiso calc R 1 1 . .
    C C19 0.14381(15) 0.84317(19) 0.16597(15) 0.0417(5) Uani d . 1 1 . .
    H H19 0.0956 0.8920 0.1728 0.050 Uiso calc R 1 1 . .
    C C20 0.22051(14) 0.89454(17) 0.14780(14) 0.0353(4) Uani d . 1 1 . .
    H H20 0.2236 0.9771 0.1417 0.042 Uiso calc R 1 1 . .
    C C21 0.50729(17) 0.85130(19) 0.38457(15) 0.0466(5) Uani d . 1 1 . .
    H H21A 0.5549 0.8764 0.4541 0.070 Uiso calc R 1 1 . .
    H H21B 0.5266 0.7728 0.3731 0.070 Uiso calc R 1 1 . .
    H H21C 0.4369 0.8495 0.3747 0.070 Uiso calc R 1 1 . .
    C C22 0.26033(15) 0.87000(17) -0.07019(15) 0.0373(4) Uani d . 1 1 . .
    C C23 0.23737(17) 0.25182(19) 0.04394(19) 0.0577(6) Uani d . 1 1 . .
    H H23A 0.2604 0.2213 0.1132 0.069 Uiso calc R 1 1 . .
    H H23B 0.2944 0.2405 0.0281 0.069 Uiso calc R 1 1 . .
    C C24 0.14610(19) 0.1839(2) -0.0296(2) 0.0707(8) Uani d . 1 1 . .
    H H24A 0.0898 0.1937 -0.0135 0.106 Uiso calc R 1 1 . .
    H H24B 0.1643 0.1007 -0.0252 0.106 Uiso calc R 1 1 . .
    H H24C 0.1240 0.2125 -0.0985 0.106 Uiso calc R 1 1 . .
    N N4 0.19017(16) 0.82567(19) -0.13887(14) 0.0647(6) Uani d . 1 1 . .
    N N3 0.35675(12) 1.08220(14) -0.08708(12) 0.0400(4) Uani d . 1 1 . .
    H H2A 0.3060 1.0537 -0.1432 0.048 Uiso calc R 1 1 . .
    H H2B 0.3877 1.1471 -0.0889 0.048 Uiso calc R 1 1 . .
    N N5 0.51689(10) 0.71530(12) 0.11524(11) 0.0282(3) Uani d . 1 1 . .
    N N6 0.39997(11) 0.52895(12) 0.14725(12) 0.0329(3) Uani d . 1 1 . .
    N N1 0.56749(11) 1.10402(13) 0.26111(12) 0.0364(4) Uani d . 1 1 . .
    N N2 0.57499(11) 1.03496(13) 0.34080(12) 0.0366(4) Uani d . 1 1 . .
    H H2 0.6157 1.0523 0.4049 0.044 Uiso calc R 1 1 . .
    O O1 0.46733(9) 1.08757(10) 0.08218(10) 0.0345(3) Uani d . 1 1 . .
    O O2 0.21583(11) 0.37477(12) 0.04178(12) 0.0505(4) Uani d . 1 1 . .
    H H2C 0.2702 0.4107 0.0801 0.076 Uiso calc R 1 1 . .
loop_
    _atom_site_aniso_label
    _atom_site_aniso_U_11
    _atom_site_aniso_U_22
    _atom_site_aniso_U_33
    _atom_site_aniso_U_12
    _atom_site_aniso_U_13
    _atom_site_aniso_U_23
    C1 0.0296(8) 0.0220(8) 0.0361(9) 0.0013(7) 0.0169(7) 0.0006(8)
    C2 0.0269(8) 0.0229(8) 0.0309(9) -0.0005(7) 0.0144(7) -0.0010(7)
    C3 0.0301(8) 0.0280(9) 0.0328(9) 0.0008(7) 0.0140(7) -0.0021(8)
    C4 0.0288(8) 0.0219(8) 0.0276(8) -0.0022(7) 0.0144(7) 0.0013(7)
    C5 0.0310(8) 0.0247(9) 0.0289(9) 0.0000(7) 0.0142(7) 0.0022(7)
    C6 0.0317(8) 0.0251(9) 0.0342(9) 0.0040(7) 0.0186(8) 0.0034(8)
    C7 0.0284(8) 0.0227(8) 0.0217(8) -0.0037(7) 0.0099(6) 0.0002(7)
    C8 0.0319(8) 0.0241(9) 0.0281(9) -0.0039(7) 0.0137(7) 0.0020(7)
    C9 0.0345(9) 0.0253(9) 0.0304(9) -0.0017(7) 0.0144(7) 0.0010(8)
    C10 0.0329(9) 0.0252(9) 0.0257(8) -0.0002(7) 0.0130(7) 0.0014(7)
    C11 0.0407(10) 0.0347(10) 0.0444(11) -0.0007(8) 0.0250(9) 0.0022(9)
    C12 0.0408(10) 0.0381(11) 0.0506(12) 0.0051(9) 0.0251(9) -0.0002(10)
    C13 0.0496(11) 0.0282(10) 0.0486(12) 0.0086(9) 0.0226(10) 0.0032(9)
    C14 0.0453(11) 0.0258(9) 0.0511(12) -0.0014(8) 0.0233(10) 0.0036(9)
    C15 0.0288(8) 0.0291(9) 0.0238(8) -0.0044(7) 0.0111(7) -0.0004(7)
    C16 0.0314(8) 0.0282(9) 0.0279(9) -0.0047(7) 0.0136(7) 0.0017(8)
    C17 0.0372(10) 0.0372(10) 0.0380(10) -0.0079(8) 0.0194(8) 0.0023(9)
    C18 0.0360(10) 0.0516(12) 0.0444(11) -0.0086(9) 0.0241(9) -0.0007(10)
    C19 0.0363(10) 0.0488(12) 0.0458(11) 0.0013(9) 0.0244(9) -0.0040(10)
    C20 0.0373(10) 0.0315(10) 0.0381(10) -0.0010(8) 0.0189(8) -0.0017(8)
    C21 0.0502(12) 0.0511(13) 0.0346(10) -0.0036(10) 0.0173(9) 0.0055(10)
    C22 0.0422(10) 0.0358(10) 0.0322(10) -0.0041(9) 0.0165(8) 0.0074(9)
    C23 0.0507(13) 0.0424(13) 0.0596(14) 0.0070(10) 0.0105(11) 0.0025(11)
    C24 0.0598(14) 0.0394(13) 0.0858(19) 0.0004(11) 0.0136(13) -0.0012(13)
    N4 0.0644(12) 0.0708(14) 0.0390(10) -0.0235(11) 0.0091(9) 0.0001(10)
    N3 0.0466(9) 0.0348(9) 0.0392(9) -0.0034(7) 0.0211(8) 0.0106(8)
    N5 0.0321(7) 0.0245(7) 0.0282(7) -0.0022(6) 0.0147(6) 0.0014(6)
    N6 0.0364(8) 0.0239(8) 0.0394(9) -0.0036(6) 0.0190(7) 0.0028(7)
    N1 0.0347(8) 0.0282(8) 0.0432(9) -0.0042(7) 0.0163(7) -0.0042(7)
    N2 0.0335(8) 0.0345(9) 0.0347(8) -0.0033(7) 0.0108(7) -0.0064(7)
    O1 0.0386(7) 0.0250(6) 0.0405(7) -0.0053(5) 0.0196(6) 0.0037(6)
    O2 0.0425(8) 0.0366(8) 0.0520(9) -0.0002(6) 0.0065(7) -0.0011(7)
_geom_special_details
;
All e.s.d.'s (except the e.s.d. in the dihedral angle between two l.s. planes)
are estimated using the full covariance matrix. The cell e.s.d.'s are taken
into account individually in the estimation of e.s.d.'s in distances, angles
and torsion angles; correlations between e.s.d.'s in cell parameters are only
used when they are defined by crystal symmetry. An approximate (isotropic)
treatment of cell e.s.d.'s is used for estimating e.s.d.'s involving l.s.
planes.
;
loop_
    _geom_bond_atom_site_label_1
    _geom_bond_atom_site_label_2
    _geom_bond_site_symmetry_2
    _geom_bond_distance
    _geom_bond_publ_flag
    C1 C2 . 1.388(2) ?
    C1 N1 . 1.316(2) ?
    C1 O1 . 1.375(2) ?
    C2 C3 . 1.380(2) ?
    C2 C4 . 1.500(2) ?
    C3 C21 . 1.487(3) ?
    C3 N2 . 1.352(2) ?
    C4 C5 . 1.531(2) ?
    C4 C7 . 1.535(2) ?
    C4 C15 . 1.534(2) ?
    C5 C6 . 1.364(2) ?
    C5 C22 . 1.416(2) ?
    C6 N3 . 1.340(2) ?
    C6 O1 . 1.368(2) ?
    C7 C8 . 1.428(2) ?
    C7 N5 . 1.305(2) ?
    C8 C16 . 1.463(2) ?
    C8 N6 . 1.311(2) ?
    C9 C10 . 1.420(2) ?
    C9 C14 . 1.404(2) ?
    C9 N6 . 1.379(2) ?
    C10 C11 . 1.410(2) ?
    C10 N5 . 1.379(2) ?
    C11 H11 . 0.9300 ?
    C11 C12 . 1.367(3) ?
    C12 H12 . 0.9300 ?
    C12 C13 . 1.403(3) ?
    C13 H13 . 0.9300 ?
    C13 C14 . 1.365(3) ?
    C14 H14 . 0.9300 ?
    C15 C16 . 1.400(2) ?
    C15 C20 . 1.379(2) ?
    C16 C17 . 1.391(2) ?
    C17 H17 . 0.9300 ?
    C17 C18 . 1.383(3) ?
    C18 H18 . 0.9300 ?
    C18 C19 . 1.388(3) ?
    C19 H19 . 0.9300 ?
    C19 C20 . 1.388(3) ?
    C20 H20 . 0.9300 ?
    C21 H21A . 0.9600 ?
    C21 H21B . 0.9600 ?
    C21 H21C . 0.9600 ?
    C22 N4 . 1.145(2) ?
    C23 H23A . 0.9700 ?
    C23 H23B . 0.9700 ?
    C23 C24 . 1.455(3) ?
    C23 O2 . 1.406(2) ?
    C24 H24A . 0.9600 ?
    C24 H24B . 0.9600 ?
    C24 H24C . 0.9600 ?
    N3 H2A . 0.8600 ?
    N3 H2B . 0.8600 ?
    N1 N2 . 1.365(2) ?
    N2 H2 . 0.8600 ?
    O2 H2C . 0.8200 ?
loop_
    _geom_angle_atom_site_label_1
    _geom_angle_atom_site_label_2
    _geom_angle_atom_site_label_3
    _geom_angle_site_symmetry_1
    _geom_angle_site_symmetry_3
    _geom_angle
    _geom_angle_publ_flag
    N1 C1 C2 . . 114.84(16) ?
    N1 C1 O1 . . 119.36(15) ?
    O1 C1 C2 . . 125.79(15) ?
    C1 C2 C4 . . 122.78(15) ?
    C3 C2 C1 . . 103.96(15) ?
    C3 C2 C4 . . 133.23(15) ?
    C2 C3 C21 . . 131.90(17) ?
    N2 C3 C2 . . 105.59(15) ?
    N2 C3 C21 . . 122.50(16) ?
    C2 C4 C5 . . 106.43(13) ?
    C2 C4 C7 . . 111.95(13) ?
    C2 C4 C15 . . 113.39(13) ?
    C5 C4 C7 . . 112.69(13) ?
    C5 C4 C15 . . 111.93(13) ?
    C15 C4 C7 . . 100.60(12) ?
    C6 C5 C4 . . 125.38(15) ?
    C6 C5 C22 . . 117.88(15) ?
    C22 C5 C4 . . 116.73(14) ?
    C5 C6 O1 . . 123.50(15) ?
    N3 C6 C5 . . 126.27(16) ?
    N3 C6 O1 . . 110.22(14) ?
    C8 C7 C4 . . 110.44(14) ?
    N5 C7 C4 . . 126.36(14) ?
    N5 C7 C8 . . 123.18(15) ?
    C7 C8 C16 . . 108.64(14) ?
    N6 C8 C7 . . 123.45(15) ?
    N6 C8 C16 . . 127.90(15) ?
    C14 C9 C10 . . 119.56(16) ?
    N6 C9 C10 . . 121.52(15) ?
    N6 C9 C14 . . 118.91(15) ?
    C11 C10 C9 . . 118.69(16) ?
    N5 C10 C9 . . 121.65(15) ?
    N5 C10 C11 . . 119.63(15) ?
    C10 C11 H11 . . 119.9 ?
    C12 C11 C10 . . 120.26(17) ?
    C12 C11 H11 . . 119.9 ?
    C11 C12 H12 . . 119.6 ?
    C11 C12 C13 . . 120.85(18) ?
    C13 C12 H12 . . 119.6 ?
    C12 C13 H13 . . 119.9 ?
    C14 C13 C12 . . 120.18(17) ?
    C14 C13 H13 . . 119.9 ?
    C9 C14 H14 . . 119.8 ?
    C13 C14 C9 . . 120.44(17) ?
    C13 C14 H14 . . 119.8 ?
    C16 C15 C4 . . 111.92(14) ?
    C20 C15 C4 . . 127.62(15) ?
    C20 C15 C16 . . 120.46(16) ?
    C15 C16 C8 . . 108.37(14) ?
    C17 C16 C8 . . 130.96(16) ?
    C17 C16 C15 . . 120.62(16) ?
    C16 C17 H17 . . 120.7 ?
    C18 C17 C16 . . 118.53(18) ?
    C18 C17 H17 . . 120.7 ?
    C17 C18 H18 . . 119.7 ?
    C17 C18 C19 . . 120.70(17) ?
    C19 C18 H18 . . 119.7 ?
    C18 C19 H19 . . 119.5 ?
    C18 C19 C20 . . 120.93(18) ?
    C20 C19 H19 . . 119.5 ?
    C15 C20 C19 . . 118.76(17) ?
    C15 C20 H20 . . 120.6 ?
    C19 C20 H20 . . 120.6 ?
    C3 C21 H21A . . 109.5 ?
    C3 C21 H21B . . 109.5 ?
    C3 C21 H21C . . 109.5 ?
    H21A C21 H21B . . 109.5 ?
    H21A C21 H21C . . 109.5 ?
    H21B C21 H21C . . 109.5 ?
    N4 C22 C5 . . 177.6(2) ?
    H23A C23 H23B . . 107.9 ?
    C24 C23 H23A . . 109.1 ?
    C24 C23 H23B . . 109.1 ?
    O2 C23 H23A . . 109.1 ?
    O2 C23 H23B . . 109.1 ?
    O2 C23 C24 . . 112.35(18) ?
    C23 C24 H24A . . 109.5 ?
    C23 C24 H24B . . 109.5 ?
    C23 C24 H24C . . 109.5 ?
    H24A C24 H24B . . 109.5 ?
    H24A C24 H24C . . 109.5 ?
    H24B C24 H24C . . 109.5 ?
    C6 N3 H2A . . 120.0 ?
    C6 N3 H2B . . 120.0 ?
    H2A N3 H2B . . 120.0 ?
    C7 N5 C10 . . 115.20(14) ?
    C8 N6 C9 . . 114.91(14) ?
    C1 N1 N2 . . 101.65(14) ?
    C3 N2 N1 . . 113.96(14) ?
    C3 N2 H2 . . 123.0 ?
    N1 N2 H2 . . 123.0 ?
    C6 O1 C1 . . 115.14(13) ?
    C23 O2 H2C . . 109.5 ?
loop_
    _geom_torsion_atom_site_label_1
    _geom_torsion_atom_site_label_2
    _geom_torsion_atom_site_label_3
    _geom_torsion_atom_site_label_4
    _geom_torsion_site_symmetry_1
    _geom_torsion_site_symmetry_2
    _geom_torsion_site_symmetry_3
    _geom_torsion_site_symmetry_4
    _geom_torsion
    _geom_torsion_publ_flag
    C1 C2 C3 C21 . . . . 178.33(19) ?
    C1 C2 C3 N2 . . . . -0.36(18) ?
    C1 C2 C4 C5 . . . . -9.4(2) ?
    C1 C2 C4 C7 . . . . 114.17(17) ?
    C1 C2 C4 C15 . . . . -132.85(16) ?
    C1 N1 N2 C3 . . . . 0.01(19) ?
    C2 C1 N1 N2 . . . . -0.26(19) ?
    C2 C1 O1 C6 . . . . 5.1(2) ?
    C2 C3 N2 N1 . . . . 0.24(19) ?
    C2 C4 C5 C6 . . . . 9.6(2) ?
    C2 C4 C5 C22 . . . . -170.60(15) ?
    C2 C4 C7 C8 . . . . 121.49(15) ?
    C2 C4 C7 N5 . . . . -57.1(2) ?
    C2 C4 C15 C16 . . . . -121.20(16) ?
    C2 C4 C15 C20 . . . . 58.1(2) ?
    C3 C2 C4 C5 . . . . 172.97(17) ?
    C3 C2 C4 C7 . . . . -63.5(2) ?
    C3 C2 C4 C15 . . . . 49.5(2) ?
    C4 C2 C3 C21 . . . . -3.7(3) ?
    C4 C2 C3 N2 . . . . 177.61(17) ?
    C4 C5 C6 N3 . . . . 178.60(16) ?
    C4 C5 C6 O1 . . . . -2.9(3) ?
    C4 C5 C22 N4 . . . . 25(6) ?
    C4 C7 C8 C16 . . . . 0.18(18) ?
    C4 C7 C8 N6 . . . . -178.41(16) ?
    C4 C7 N5 C10 . . . . 176.18(15) ?
    C4 C15 C16 C8 . . . . 1.7(2) ?
    C4 C15 C16 C17 . . . . 179.49(15) ?
    C4 C15 C20 C19 . . . . -178.78(16) ?
    C5 C4 C7 C8 . . . . -118.58(15) ?
    C5 C4 C7 N5 . . . . 62.8(2) ?
    C5 C4 C15 C16 . . . . 118.38(16) ?
    C5 C4 C15 C20 . . . . -62.3(2) ?
    C5 C6 O1 C1 . . . . -5.1(2) ?
    C6 C5 C22 N4 . . . . -155(6) ?
    C7 C4 C5 C6 . . . . -113.47(18) ?
    C7 C4 C5 C22 . . . . 66.33(19) ?
    C7 C4 C15 C16 . . . . -1.51(18) ?
    C7 C4 C15 C20 . . . . 177.78(16) ?
    C7 C8 C16 C15 . . . . -1.16(19) ?
    C7 C8 C16 C17 . . . . -178.62(17) ?
    C7 C8 N6 C9 . . . . 2.3(2) ?
    C8 C7 N5 C10 . . . . -2.3(2) ?
    C8 C16 C17 C18 . . . . 176.67(17) ?
    C9 C10 C11 C12 . . . . -0.6(3) ?
    C9 C10 N5 C7 . . . . 1.7(2) ?
    C10 C9 C14 C13 . . . . 0.2(3) ?
    C10 C9 N6 C8 . . . . -2.8(2) ?
    C10 C11 C12 C13 . . . . 0.0(3) ?
    C11 C10 N5 C7 . . . . -176.50(16) ?
    C11 C12 C13 C14 . . . . 0.7(3) ?
    C12 C13 C14 C9 . . . . -0.8(3) ?
    C14 C9 C10 C11 . . . . 0.5(3) ?
    C14 C9 C10 N5 . . . . -177.66(16) ?
    C14 C9 N6 C8 . . . . 175.74(17) ?
    C15 C4 C5 C6 . . . . 134.00(17) ?
    C15 C4 C5 C22 . . . . -46.2(2) ?
    C15 C4 C7 C8 . . . . 0.76(16) ?
    C15 C4 C7 N5 . . . . -177.86(15) ?
    C15 C16 C17 C18 . . . . -0.5(3) ?
    C16 C8 N6 C9 . . . . -175.98(16) ?
    C16 C15 C20 C19 . . . . 0.5(3) ?
    C16 C17 C18 C19 . . . . 0.3(3) ?
    C17 C18 C19 C20 . . . . 0.3(3) ?
    C18 C19 C20 C15 . . . . -0.7(3) ?
    C20 C15 C16 C8 . . . . -177.64(15) ?
    C20 C15 C16 C17 . . . . 0.1(3) ?
    C21 C3 N2 N1 . . . . -178.61(16) ?
    C22 C5 C6 N3 . . . . -1.2(3) ?
    C22 C5 C6 O1 . . . . 177.29(16) ?
    N3 C6 O1 C1 . . . . 173.63(14) ?
    N5 C7 C8 C16 . . . . 178.85(15) ?
    N5 C7 C8 N6 . . . . 0.3(3) ?
    N5 C10 C11 C12 . . . . 177.58(17) ?
    N6 C8 C16 C15 . . . . 177.34(17) ?
    N6 C8 C16 C17 . . . . -0.1(3) ?
    N6 C9 C10 C11 . . . . 179.10(16) ?
    N6 C9 C10 N5 . . . . 0.9(3) ?
    N6 C9 C14 C13 . . . . -178.41(18) ?
    N1 C1 C2 C3 . . . . 0.4(2) ?
    N1 C1 C2 C4 . . . . -177.84(15) ?
    N1 C1 O1 C6 . . . . -174.05(15) ?
    O1 C1 C2 C3 . . . . -178.79(15) ?
    O1 C1 C2 C4 . . . . 3.0(3) ?
    O1 C1 N1 N2 . . . . 179.00(14) ?
loop_
    _geom_hbond_atom_site_label_D
    _geom_hbond_atom_site_label_H
    _geom_hbond_atom_site_label_A
    _geom_hbond_site_symmetry_A
    _geom_hbond_distance_DH
    _geom_hbond_distance_HA
    _geom_hbond_distance_DA
    _geom_hbond_angle_DHA
    N3 H2B N5 3_675 0.86 2.22 3.064(2) 165.1
    N2 H2 O2 4_676 0.86 2.00 2.850(2) 167.7
    O2 H2C N6 . 0.82 2.11 2.917(2) 166.3
data_global
_journal_date_recd_electronic     2012-04-10
_journal_date_accepted     2012-06-14
_journal_name_full     'Acta Crystallographica, Section E'
_journal_year     2012
_journal_volume     68
_journal_issue      7
_journal_page_first     o2151
_journal_page_last     o2151
_journal_paper_category     QO
_journal_paper_doi     10.1107/S1600536812026992
_journal_coeditor_code     KP2405
_publ_contact_author_name     'Yi-Qun Li'
_publ_contact_author_address
;
Department of Chemistry
Jinan University
Guangzhou 510632
People's Republic of China
;
_publ_contact_author_email     'tlyq@jnu.edu.cn'
_publ_contact_author_fax     ?
_publ_contact_author_phone     '+862085228537'
_publ_section_title
;\
6'-Amino-3'-methyl-11<i>H</i>,2'<i>H</i>-spiro[indeno[1,2-<i>b</i>]quinoxaline-\
11,4'-pyrano[2,3-<i>c</i>]pyrazole]-5'-carbonitrile ethanol monosolvate
;
loop_
    _publ_author_name
    _publ_author_footnote
    _publ_author_address
    'Zheng, Jia' .
;
Department of Chemistry
Jinan University
Guangzhou 510632
People's Republic of China
;
    'Li, Bin' .
;
Department of Chemistry
Jinan University
Guangzhou 510632
People's Republic of China
;
    'Li, Yi-Qun' .
;
Department of Chemistry
Jinan University
Guangzhou 510632
People's Republic of China
;
