# Supplementary material for: 6′-Amino-3′-methyl-11H,2′H-spiro­[indeno­[1,2-b]quinoxaline-11,4′-pyrano[2,3-c]pyrazole]-5′-carbonitrile ethanol monosolvate
Source: Acta Crystallogr Sect E Struct Rep Online. 2012 Jun 20;68(Pt 7):o2151. doi: 10.1107/S1600536812026992 (PMC3393959; doi:10.1107/S1600536812026992)
Supplement: Supplementary file 2 [file e-68-o2151-Isup2.hkl]

# 
# h,k,l, Fc-squared, Fo-squared, sigma(Fo-squared) and status flag 
# 
data_I
_shelx_title ' LIYIQUN_ZHENGJIA_1 in P2(1)/n' 
_shelx_refln_list_code          4 
_shelx_F_calc_maximum      141.07 
_exptl_crystal_F_000       888.00 
_reflns_d_resolution_high  0.7828 
 
loop_ 
 _symmetry_equiv_pos_as_xyz 
 'x, y, z' 
 '-x+1/2, y+1/2, -z+1/2' 
 '-x, -y, -z' 
 'x-1/2, -y-1/2, z-1/2' 
 
_cell_length_a    14.5060 
_cell_length_b    11.1732 
_cell_length_c    14.7365 
_cell_angle_alpha  90.000 
_cell_angle_beta  118.859 
_cell_angle_gamma  90.000 
 
_shelx_F_squared_multiplier     1.000 
 
loop_ 
 _refln_index_h 
 _refln_index_k 
 _refln_index_l 
 _refln_F_squared_calc 
 _refln_F_squared_meas 
 _refln_F_squared_sigma 
 _refln_observed_status 
   2   0   0     1315.59     1278.06     11.53 o 
   4   0   0      757.71      681.33     12.10 o 
   6   0   0      963.58     1083.81     18.82 o 
   8   0   0     1672.02     1719.02     31.14 o 
  10   0   0       27.09       27.86      4.98 o 
  12   0   0      322.65      309.48     11.58 o 
  14   0   0      432.46      481.43     30.29 o 
  16   0   0        0.00        0.85      7.36 o 
   2   1   0     2001.65     1959.19     14.71 o 
   3   1   0     2826.73     2832.40     21.67 o 
   4   1   0       94.26       90.87      4.11 o 
   5   1   0      171.52      206.89      6.35 o 
   6   1   0        6.94        1.77      2.13 o 
   7   1   0      213.28      206.39      6.93 o 
   8   1   0     1635.03     1658.71     19.32 o 
   9   1   0       24.31       31.36      3.58 o 
  10   1   0       12.79       14.36      2.47 o 
  11   1   0        7.75        4.38      2.15 o 
  12   1   0      137.00      136.70      5.99 o 
  13   1   0       44.48       54.79      4.31 o 
  14   1   0       24.19       19.64      3.63 o 
  15   1   0       13.28       18.86      4.60 o 
  16   1   0       46.07       56.40     12.60 o 
   0   2   0     1789.94     1728.75     17.83 o 
   1   2   0     2156.68     2226.76      9.68 o 
   2   2   0     9177.94     8544.31    160.73 o 
   3   2   0     2091.07     2006.95     15.18 o 
   4   2   0      163.73      153.97      4.98 o 
   5   2   0     1491.07     1477.55     20.58 o 
   6   2   0      111.97      141.42      7.27 o 
   7   2   0       14.03       15.71      3.71 o 
   8   2   0       11.57       25.95      4.07 o 
   9   2   0      316.99      287.98     12.96 o 
  10   2   0       31.56       29.39      2.89 o 
  11   2   0      410.69      420.28      9.53 o 
  12   2   0      140.52      142.70      6.08 o 
  13   2   0      121.63      132.76      7.50 o 
  14   2   0       70.37       62.24      7.91 o 
  15   2   0        0.01       -2.30      3.63 o 
  16   2   0        1.86        2.17      5.13 o 
   1   3   0     1876.87     1778.51     13.47 o 
   2   3   0      200.79      226.24      3.10 o 
   3   3   0       45.48       48.40      2.69 o 
   4   3   0      165.18      171.83      5.31 o 
   5   3   0      328.67      290.51      7.54 o 
   6   3   0      190.24      245.77      5.60 o 
   7   3   0      646.65      662.07     11.60 o 
   8   3   0        8.41        4.30      1.77 o 
   9   3   0      164.75      161.42      4.59 o 
  10   3   0      102.93      113.30      5.09 o 
  11   3   0       47.49       45.61      3.41 o 
  12   3   0       69.83       79.98      6.12 o 
  13   3   0        4.86        7.03      4.05 o 
  14   3   0        0.75       -3.48      4.45 o 
  15   3   0        4.37        7.00      3.74 o 
   0   4   0     7611.31     7635.88     53.22 o 
   1   4   0      122.03      153.93      5.54 o 
   2   4   0     1396.85     1507.50     12.62 o 
   3   4   0      459.51      522.76      6.89 o 
   4   4   0        2.26        1.95      0.56 o 
   5   4   0       18.38       21.84      4.60 o 
   6   4   0       20.38       24.94      5.28 o 
   7   4   0      134.41      105.69      3.44 o 
   8   4   0        0.07        1.36      1.45 o 
   9   4   0        0.87        1.74      0.83 o 
  10   4   0      165.92      160.14     10.40 o 
  11   4   0      538.13      563.15     19.60 o 
  12   4   0      597.58      607.50     24.25 o 
  13   4   0      481.91      491.27     16.32 o 
  14   4   0        0.42        0.87      3.81 o 
  15   4   0        3.76        6.77      3.83 o 
   1   5   0     2841.03     2859.38     25.61 o 
   2   5   0      107.25      105.30      3.94 o 
   3   5   0       50.25       55.42      2.61 o 
   4   5   0       47.23       53.22      2.35 o 
   5   5   0      797.70      877.80     17.60 o 
   6   5   0      663.29      768.68     29.72 o 
   7   5   0       26.28       41.88      5.92 o 
   8   5   0        7.24       11.02      6.85 o 
   9   5   0        2.95       10.73      3.94 o 
  10   5   0     1349.61     1364.48     29.53 o 
  11   5   0       16.10       22.29      8.29 o 
  12   5   0       35.21       23.33      5.63 o 
  13   5   0       97.45       99.04      7.89 o 
  14   5   0       34.65       29.57      4.88 o 
  15   5   0        0.04       -0.46      4.00 o 
   0   6   0      533.75      548.93     17.76 o 
   1   6   0     2197.55     2371.17     25.79 o 
   2   6   0      827.37      929.09     12.29 o 
   3   6   0      197.06      216.11      5.97 o 
   4   6   0      486.01      467.94      8.31 o 
   5   6   0        3.54        0.66      3.05 o 
   6   6   0        0.14       -2.33      2.80 o 
   7   6   0      364.77      342.45     13.15 o 
   8   6   0      125.07      116.87     14.18 o 
   9   6   0       74.49       87.26      8.24 o 
  10   6   0     1197.44     1174.97     28.12 o 
  11   6   0       22.48       16.27      5.33 o 
  12   6   0       15.14       10.59      4.12 o 
  13   6   0        3.27        2.99      5.01 o 
  14   6   0        0.42        1.28      3.81 o 
   1   7   0      503.29      505.90     23.78 o 
   2   7   0      142.00      120.31      4.98 o 
   3   7   0       57.63       69.37      3.88 o 
   4   7   0        0.17        0.33      1.50 o 
   5   7   0      108.20      103.55      4.10 o 
   6   7   0       29.51       27.80      4.24 o 
   7   7   0     1222.80     1193.81     24.72 o 
   8   7   0        0.00       -5.06      6.38 o 
   9   7   0      106.81      102.17      8.46 o 
  10   7   0        0.74       -0.75      3.61 o 
  11   7   0        1.21        0.12      3.75 o 
  12   7   0        1.02       -1.09      4.18 o 
  13   7   0        0.19       -2.17      4.58 o 
  14   7   0        1.27        1.98      4.93 o 
   0   8   0        7.72        0.79      3.75 o 
   1   8   0       26.07       21.89      2.69 o 
   2   8   0       15.09       27.41      2.96 o 
   3   8   0       13.10       12.35      2.23 o 
   4   8   0       74.55       73.64      4.17 o 
   5   8   0        0.08        1.14      1.77 o 
   6   8   0     1180.80     1185.37     24.02 o 
   7   8   0       56.89       64.59      6.74 o 
   8   8   0      100.19       96.83      8.14 o 
   9   8   0       20.21       20.46      4.97 o 
  10   8   0        7.46        1.69      3.58 o 
  11   8   0       73.35       80.19      8.73 o 
  12   8   0        1.34       -0.99      4.31 o 
  13   8   0       33.93       30.42      9.26 o 
   1   9   0      728.45      752.92     13.66 o 
   2   9   0      688.94      661.57     12.76 o 
   3   9   0     1834.20     1803.20     20.76 o 
   4   9   0      481.91      465.20     10.48 o 
   5   9   0      599.62      601.44     20.59 o 
   6   9   0        1.25        0.78      7.12 o 
   7   9   0        0.01        5.17      4.79 o 
   8   9   0        0.00        0.95      3.04 o 
   9   9   0      163.21      146.07     10.45 o 
  10   9   0       90.16      108.21     15.07 o 
  11   9   0       24.85       33.11     10.36 o 
  12   9   0        2.63        3.94      8.32 o 
   0  10   0      133.77      132.99     12.25 o 
   1  10   0       51.97       47.75      4.05 o 
   2  10   0       18.85       17.36      2.86 o 
   3  10   0      268.17      279.91      9.76 o 
   4  10   0      225.48      189.54     17.15 o 
   5  10   0      211.18      184.29     17.25 o 
   6  10   0        0.12        4.45      6.40 o 
   7  10   0        5.09       -9.79      6.60 o 
   8  10   0      162.00      160.23     18.13 o 
   9  10   0        5.93        8.70      7.84 o 
  10  10   0       34.95       19.21      8.10 o 
  11  10   0        8.84       34.52     11.41 o 
   1  11   0        6.23        6.99      3.87 o 
   2  11   0       21.57       15.23      9.29 o 
   3  11   0       69.68       55.33     10.00 o 
   4  11   0        2.23        4.03      5.98 o 
   5  11   0      191.40      188.19     18.15 o 
   6  11   0       24.95       12.27      7.08 o 
   7  11   0        7.85        2.59      6.55 o 
   8  11   0        0.66        8.39      7.50 o 
   9  11   0      146.18      151.85     18.71 o 
   0  12   0       35.98       38.44      7.96 o 
   1  12   0        5.85       13.76      4.30 o 
   2  12   0        0.13        6.12      6.62 o 
   3  12   0       17.72       32.49      9.03 o 
   4  12   0       16.64       17.25      8.16 o 
   5  12   0       63.03       71.99     12.41 o 
   6  12   0       47.86       53.87     12.27 o 
   7  12   0        4.83       11.18      6.95 o 
   8  12   0       16.68       15.99      8.59 o 
   1  13   0        0.37        6.66      6.98 o 
   2  13   0       53.68       40.86      9.49 o 
   3  13   0       59.98       80.55     12.71 o 
   4  13   0        0.50        3.98      5.97 o 
   5  13   0       35.90       43.01     10.15 o 
   6  13   0        3.44        3.30      7.36 o 
   2  14   0        7.93       29.02      9.25 o 
   3  14   0       26.34       23.98      8.86 o 
 -15   0   1       84.31       74.60     13.15 o 
 -13   0   1        4.82        5.32      3.90 o 
 -11   0   1      742.79      750.39     21.61 o 
  -9   0   1        4.29        5.40      3.15 o 
  -7   0   1     5527.75     5476.95     43.48 o 
  -5   0   1      704.07      725.88     13.02 o 
  -3   0   1     3846.13     3700.08     21.42 o 
   3   0   1      741.53      629.57      9.91 o 
   5   0   1      342.56      376.23      8.27 o 
   7   0   1       85.80       97.09      5.20 o 
   9   0   1        0.15        0.50      4.22 o 
  11   0   1      240.81      267.09     10.47 o 
  13   0   1      756.82      829.85     19.97 o 
  15   0   1        1.17        4.80      7.64 o 
 -16   1   1       21.92       23.55      6.18 o 
 -15   1   1        0.14        7.99      3.29 o 
 -14   1   1       14.43       17.72      4.03 o 
 -13   1   1      160.66      175.27      6.97 o 
 -12   1   1      136.64      141.53      8.60 o 
 -11   1   1      118.19      119.34      7.43 o 
 -10   1   1      680.20      700.28     16.05 o 
  -9   1   1       12.07       10.30      3.02 o 
  -8   1   1      238.21      269.02      8.83 o 
  -7   1   1      215.36      311.55      8.80 o 
  -6   1   1      201.71      239.74      7.08 o 
  -5   1   1      177.32      156.77      5.61 o 
  -4   1   1        5.83        3.23      2.05 o 
  -3   1   1      521.38      432.44      8.15 o 
  -2   1   1     1352.48     1231.35     10.80 o 
   1   1   1      161.36      165.96      3.86 o 
   2   1   1     1266.70     1197.05     10.58 o 
   3   1   1      145.00      143.13      3.08 o 
   4   1   1     2959.14     3000.45     15.42 o 
   5   1   1     1552.17     1616.23     12.68 o 
   6   1   1      868.49      869.80     10.27 o 
   7   1   1        0.70        0.83      1.40 o 
   8   1   1     1184.92     1187.13     12.82 o 
   9   1   1      404.57      414.16      8.16 o 
  10   1   1       22.06       16.74      2.38 o 
  11   1   1        0.05       -1.15      2.11 o 
  12   1   1       14.13       15.21      2.72 o 
  13   1   1        1.29        0.93      2.95 o 
  14   1   1      180.66      184.96     10.43 o 
  15   1   1        7.17        1.60      4.63 o 
 -16   2   1       35.19       36.22      5.22 o 
 -15   2   1        6.16        3.98      3.00 o 
 -14   2   1        7.09        4.98      3.41 o 
 -13   2   1      329.29      317.38     11.02 o 
 -12   2   1       51.13       45.17      5.39 o 
 -11   2   1      421.51      381.25     12.72 o 
 -10   2   1       19.03       21.30      3.66 o 
  -9   2   1       43.23       41.70      4.28 o 
  -8   2   1     1582.73     1632.58     26.94 o 
  -7   2   1     1104.91     1200.93     21.60 o 
  -6   2   1      225.30      210.02      8.47 o 
  -5   2   1      205.88      258.62      5.33 o 
  -4   2   1        4.93        5.54      1.49 o 
  -3   2   1     1494.92     1490.85     11.23 o 
  -2   2   1     1095.77      965.49     12.91 o 
  -1   2   1    14226.68    13526.00     51.45 o 
   0   2   1       14.24        6.63      2.42 o 
   1   2   1        8.12       11.57      1.10 o 
   2   2   1      498.93      460.95      7.50 o 
   3   2   1     2004.10     1993.23     15.84 o 
   4   2   1       21.39       14.81      1.34 o 
   5   2   1       69.21       71.92      2.90 o 
   6   2   1     1197.90     1292.81     12.89 o 
   7   2   1     1339.93     1289.16     14.18 o 
   8   2   1       88.99       97.18      4.47 o 
   9   2   1       71.01       72.20      3.93 o 
  10   2   1       79.14       82.24      4.40 o 
  11   2   1       93.46       93.30      4.85 o 
  12   2   1        0.10       -1.38      3.27 o 
  13   2   1      167.31      162.72      9.60 o 
  14   2   1       37.51       41.06      5.52 o 
  15   2   1       70.06       60.22     19.87 o 
 -16   3   1       15.92       18.32      4.74 o 
 -15   3   1        7.84        5.89      3.38 o 
 -14   3   1        6.17        0.72      3.09 o 
 -13   3   1       47.89       46.17      5.01 o 
 -12   3   1       16.20       17.43      3.32 o 
 -11   3   1       71.58       61.01      6.03 o 
 -10   3   1      133.10      138.38      6.36 o 
  -9   3   1       44.41       34.96      3.27 o 
  -8   3   1       62.29       55.89      3.70 o 
  -7   3   1      861.45      989.60     13.03 o 
  -6   3   1      152.88      141.88      4.64 o 
  -5   3   1     1063.98     1037.05     17.50 o 
  -4   3   1     1067.12     1027.18      7.32 o 
  -3   3   1     4165.25     3921.94     17.05 o 
  -2   3   1     4918.73     4688.41     17.06 o 
  -1   3   1       91.51       88.80      3.83 o 
   0   3   1       14.70       14.65      3.42 o 
   1   3   1      671.65      663.69      8.47 o 
   2   3   1      111.09      115.96      4.92 o 
   3   3   1      189.90      210.94      4.81 o 
   4   3   1      372.77      409.19     13.24 o 
   5   3   1      438.43      427.59     11.85 o 
   6   3   1       35.06       44.34      1.75 o 
   7   3   1     2346.08     2348.56     43.41 o 
   8   3   1      332.86      341.40      8.56 o 
   9   3   1       96.03       90.02      4.66 o 
  10   3   1        1.55        0.68      1.89 o 
  11   3   1       57.95       64.11      6.02 o 
  12   3   1      472.03      479.39     15.61 o 
  13   3   1      508.16      516.36     16.87 o 
  14   3   1        0.34       -3.70      3.62 o 
  15   3   1        6.94        4.44      3.72 o 
 -16   4   1       18.03       16.76      4.59 o 
 -15   4   1       65.12       69.52     10.01 o 
 -14   4   1       65.50       75.40      7.12 o 
 -13   4   1        5.68       13.20      3.66 o 
 -12   4   1      288.10      308.86     10.76 o 
 -11   4   1      717.24      718.83     21.17 o 
 -10   4   1      114.72       91.82      8.08 o 
  -9   4   1       87.70       91.41      4.50 o 
  -8   4   1        8.87        6.76      2.56 o 
  -7   4   1      309.56      272.68     12.12 o 
  -6   4   1      357.27      376.01      7.13 o 
  -5   4   1      169.20      157.15      7.42 o 
  -4   4   1      139.80      142.63      3.18 o 
  -3   4   1      688.00      720.24      7.57 o 
  -2   4   1     4467.96     4306.68     22.88 o 
  -1   4   1       29.38       24.10      2.57 o 
   0   4   1       38.42       65.60      4.48 o 
   1   4   1       36.14       50.55      2.27 o 
   2   4   1       52.05       47.89      1.96 o 
   3   4   1     1278.76     1356.41     14.42 o 
   4   4   1     1289.00     1275.80     18.30 o 
   5   4   1     1862.02     2001.41     37.74 o 
   6   4   1      364.43      360.15     16.24 o 
   7   4   1       87.02       61.49      5.72 o 
   8   4   1       46.88       31.49      5.66 o 
   9   4   1      295.53      324.48     13.87 o 
  10   4   1       49.57       46.34      6.35 o 
  11   4   1       33.68       34.25      5.77 o 
  12   4   1        9.70        7.28      3.64 o 
  13   4   1       92.22      109.70      9.73 o 
  14   4   1        0.32       -7.86      5.24 o 
  15   4   1        3.96        4.30      3.64 o 
 -15   5   1        4.42       -0.16      4.05 o 
 -14   5   1        2.22        0.10      3.42 o 
 -13   5   1        5.92        2.79      3.30 o 
 -12   5   1       20.14       15.41      4.86 o 
 -11   5   1      611.00      607.03     20.62 o 
 -10   5   1      107.81      127.17      9.51 o 
  -9   5   1      377.71      329.41     18.69 o 
  -8   5   1        4.28        4.14      2.26 o 
  -7   5   1      354.01      315.54      8.47 o 
  -6   5   1        3.09        2.13      1.27 o 
  -5   5   1       84.95       87.60      6.55 o 
  -4   5   1      128.57      166.59      4.03 o 
  -3   5   1       28.15       34.09      2.10 o 
  -2   5   1      543.70      469.46      7.70 o 
  -1   5   1      527.98      504.89     28.37 o 
   0   5   1      375.09      423.07     10.15 o 
   1   5   1     2347.04     2584.80     17.03 o 
   2   5   1      504.09      522.67      7.78 o 
   3   5   1      227.88      282.45      4.80 o 
   4   5   1      981.13     1003.58     13.79 o 
   5   5   1       10.31       12.35      3.17 o 
   6   5   1      174.47      154.24      8.37 o 
   7   5   1      221.21      215.92     10.27 o 
   8   5   1      164.16      142.40      9.17 o 
   9   5   1      103.52      105.11      8.53 o 
  10   5   1        0.07       -5.99      4.00 o 
  11   5   1        0.39        0.72      5.89 o 
  12   5   1      156.05      155.36     11.67 o 
  13   5   1        0.12       -2.82      3.57 o 
  14   5   1        2.88        4.26      4.04 o 
 -15   6   1       37.25       35.80      5.67 o 
 -14   6   1       49.31       50.39      6.28 o 
 -13   6   1        0.27        0.62     12.10 o 
 -12   6   1       45.99       32.42      6.23 o 
 -11   6   1        4.18       13.15      9.97 o 
 -10   6   1        0.04       -2.78      4.43 o 
  -9   6   1      733.59      698.34     24.83 o 
  -8   6   1        5.21        7.86      3.82 o 
  -7   6   1      231.47      201.80      5.28 o 
  -6   6   1       17.17       13.99      1.94 o 
  -5   6   1        0.09        1.17      1.23 o 
  -4   6   1       21.63       22.65      2.14 o 
  -3   6   1      116.89      122.89      4.53 o 
  -2   6   1      265.06      259.67      6.65 o 
  -1   6   1     2606.94     2790.33     29.20 o 
   0   6   1     1596.26     1653.34     21.74 o 
   1   6   1      195.72      149.05      4.76 o 
   2   6   1      185.54      199.15      5.40 o 
   3   6   1      179.26      188.00      5.11 o 
   4   6   1      275.85      241.71      9.28 o 
   5   6   1      368.95      364.33     11.91 o 
   6   6   1        8.23        7.88      4.02 o 
   7   6   1      192.35      173.57      9.53 o 
   8   6   1     1100.49     1120.17     54.93 o 
   9   6   1      965.77      928.46     24.15 o 
  10   6   1      591.86      632.01     21.02 o 
  11   6   1      128.73      114.84      9.87 o 
  12   6   1        1.31       -4.36      4.41 o 
  13   6   1       63.21       76.45      8.99 o 
  14   6   1       96.71      106.10      9.68 o 
 -14   7   1        0.05       -1.25      4.84 o 
 -13   7   1       65.62       60.78      8.45 o 
 -12   7   1        4.44        5.22      3.70 o 
 -11   7   1        3.00        2.11      3.57 o 
 -10   7   1        4.96        1.81      8.09 o 
  -9   7   1       52.00       49.91      7.95 o 
  -8   7   1      553.15      565.27     18.24 o 
  -7   7   1        2.47       -0.20      3.38 o 
  -6   7   1      225.03      223.11      6.42 o 
  -5   7   1      393.27      390.26      8.91 o 
  -4   7   1       24.21       30.49      2.99 o 
  -3   7   1      423.98      421.48      7.99 o 
  -2   7   1       16.31       21.02      2.11 o 
  -1   7   1      719.82      793.24     16.53 o 
   0   7   1      175.83      156.37      7.57 o 
   1   7   1       39.15       44.14      2.96 o 
   2   7   1      152.11      164.00      7.39 o 
   3   7   1      299.46      280.75      8.57 o 
   4   7   1      126.45      119.45      4.16 o 
   5   7   1        0.66        0.08      3.80 o 
   6   7   1       74.03       81.71      6.53 o 
   7   7   1      493.30      528.11     16.77 o 
   8   7   1      425.97      409.79     15.65 o 
   9   7   1      157.00      170.36     10.85 o 
  10   7   1       44.73       38.95      6.34 o 
  11   7   1      158.07      170.45     11.77 o 
  12   7   1        7.08        9.03      4.57 o 
  13   7   1       34.17       45.46      7.48 o 
 -13   8   1       46.86       41.93      7.34 o 
 -12   8   1      104.60      103.99      9.86 o 
 -11   8   1       52.58       44.71      6.61 o 
 -10   8   1       56.42       42.16      6.55 o 
  -9   8   1        1.19        3.92      5.22 o 
  -8   8   1       29.81       26.42      4.90 o 
  -7   8   1      242.13      249.69     15.36 o 
  -6   8   1      464.51      466.71      9.82 o 
  -5   8   1       66.27       74.56      4.45 o 
  -4   8   1       16.19       15.20      2.91 o 
  -3   8   1      175.65      179.05      6.72 o 
  -2   8   1       16.60       20.29      2.22 o 
  -1   8   1       36.88       23.51      4.07 o 
   0   8   1      134.27      121.86     10.86 o 
   1   8   1      176.55      186.00      6.23 o 
   2   8   1      809.48      825.07     12.53 o 
   3   8   1      154.87      140.80      5.29 o 
   4   8   1        7.11        5.79      1.46 o 
   5   8   1     1163.67     1164.44     22.26 o 
   6   8   1      171.96      167.75      9.88 o 
   7   8   1        8.11        8.54      5.99 o 
   8   8   1        0.60        2.04      3.62 o 
   9   8   1        1.82        5.49      4.02 o 
  10   8   1      195.94      197.40     17.93 o 
  11   8   1       21.66       14.34      9.14 o 
  12   8   1        2.41       17.04      9.09 o 
 -12   9   1        2.34        1.68      5.84 o 
 -11   9   1       29.31       26.54      6.09 o 
 -10   9   1       66.63       45.10      6.90 o 
  -9   9   1      204.64      215.73     12.48 o 
  -8   9   1      126.64      130.10     16.24 o 
  -7   9   1       18.55       18.48      3.75 o 
  -6   9   1       16.00       19.62      4.48 o 
  -5   9   1      411.31      390.69     10.08 o 
  -4   9   1      176.47      187.45      7.27 o 
  -3   9   1      987.26      981.32     16.22 o 
  -2   9   1       14.51       22.97      3.19 o 
  -1   9   1        3.40        0.14      5.00 o 
   0   9   1      412.02      361.59     12.32 o 
   1   9   1       36.55       37.03      3.68 o 
   2   9   1      263.46      261.75      7.54 o 
   3   9   1      299.29      289.39      7.90 o 
   4   9   1        0.21        1.60      2.22 o 
   5   9   1      157.24      153.17      8.52 o 
   6   9   1      283.21      281.72     11.96 o 
   7   9   1        0.01        2.47      5.99 o 
   8   9   1      108.71       97.53     14.03 o 
   9   9   1      158.50      206.13     20.10 o 
  10   9   1       48.66       61.08     13.26 o 
  11   9   1        0.80       -4.77      7.25 o 
 -11  10   1       10.11       17.11      7.75 o 
 -10  10   1        1.36        4.85      7.63 o 
  -9  10   1        5.08        1.44      5.46 o 
  -8  10   1       15.88       18.18      7.70 o 
  -7  10   1        0.45       -2.06      3.16 o 
  -6  10   1       27.22       20.23      4.05 o 
  -5  10   1      489.27      455.26     26.34 o 
  -4  10   1        0.58        5.48      3.20 o 
  -3  10   1     1044.32      995.21     17.15 o 
  -2  10   1      844.03      859.95     16.12 o 
  -1  10   1       68.28       58.35      6.11 o 
   0  10   1      402.86      386.19     14.14 o 
   1  10   1       35.89       25.74      4.27 o 
   2  10   1       66.47       66.04      6.02 o 
   3  10   1        0.01       -0.94      4.99 o 
   4  10   1        1.51        5.52      5.89 o 
   5  10   1      114.03      123.34     15.07 o 
   6  10   1        0.13       -3.44      4.80 o 
   7  10   1        2.46       -4.00      6.66 o 
   8  10   1       76.56       89.90     14.65 o 
   9  10   1       25.46       36.83     10.27 o 
  10  10   1        2.60       -3.92      7.37 o 
 -10  11   1        6.91       11.64      7.72 o 
  -9  11   1       46.38       63.57     12.85 o 
  -8  11   1        3.74       -3.09      7.11 o 
  -7  11   1       34.36       29.16      9.50 o 
  -6  11   1       10.94       20.27      8.71 o 
  -5  11   1       15.61        6.87      5.81 o 
  -4  11   1      201.30      164.74     16.08 o 
  -3  11   1      243.68      224.85     11.38 o 
  -2  11   1        0.82       -0.04      3.11 o 
  -1  11   1      250.07      247.93     12.20 o 
   0  11   1      613.73      623.78     18.96 o 
   1  11   1      108.69       88.61      7.46 o 
   2  11   1       55.55       35.22      7.54 o 
   3  11   1       20.46       12.94      6.95 o 
   4  11   1        0.10        4.98      6.82 o 
   5  11   1       12.14       13.65      6.70 o 
   6  11   1       84.42       89.47     13.66 o 
   7  11   1        4.05        6.25      6.90 o 
   8  11   1        9.11        3.86      8.15 o 
   9  11   1        5.22        7.32      6.83 o 
  -9  12   1       70.86       89.26     14.82 o 
  -8  12   1       23.09       30.69      9.14 o 
  -7  12   1       53.94       73.98     12.96 o 
  -6  12   1        0.09      -10.40      7.87 o 
  -5  12   1       26.63       34.82      9.89 o 
  -4  12   1        0.79       12.92      7.53 o 
  -3  12   1        7.34        6.41      5.41 o 
  -2  12   1      392.43      372.74     15.42 o 
  -1  12   1        5.73        3.48      3.59 o 
   0  12   1       99.71      131.39      9.76 o 
   1  12   1       11.17       13.13      5.84 o 
   2  12   1       62.75       44.91      9.12 o 
   3  12   1        0.44        1.55      5.33 o 
   4  12   1        4.51       -0.71      6.08 o 
   5  12   1       50.97       57.28     10.87 o 
   6  12   1       23.58       33.25     10.36 o 
   7  12   1       13.28        8.91      7.44 o 
   8  12   1        1.33       -8.48      7.55 o 
  -7  13   1        0.46       -4.41      5.82 o 
  -6  13   1        1.29      -12.22      8.78 o 
  -5  13   1        0.13       -6.36      6.49 o 
  -4  13   1       30.13       30.58      9.27 o 
  -3  13   1      216.67      220.65     19.46 o 
  -2  13   1       42.66       47.55      9.72 o 
  -1  13   1      195.03      170.65     16.10 o 
   0  13   1        1.17       -3.75      6.13 o 
   1  13   1        0.80        5.61      6.23 o 
   2  13   1        0.22       -4.65      5.75 o 
   3  13   1        0.31        2.39      6.67 o 
   4  13   1       11.89        4.21      5.63 o 
   5  13   1        0.29       -4.64      7.46 o 
   6  13   1        0.11       -0.06      5.18 o 
  -3  14   1      170.21      191.79     19.19 o 
   1  14   1       32.71       30.15      8.77 o 
   2  14   1       27.22       44.23     10.59 o 
 -16   0   2       68.48       77.09     13.80 o 
 -14   0   2       30.80       14.88      7.49 o 
 -12   0   2      559.08      539.27     27.87 o 
 -10   0   2        0.01       -1.27      3.44 o 
  -8   0   2     2078.22     2351.89     29.47 o 
  -6   0   2      547.87      459.41     10.94 o 
  -4   0   2    11029.43    10307.17     34.47 o 
  -2   0   2     9675.81     9175.61     43.90 o 
   0   0   2      141.78      200.78      6.18 o 
   2   0   2     6225.62     5635.23     26.91 o 
   4   0   2     2709.48     2500.09     20.28 o 
   6   0   2       85.95       83.91      4.75 o 
   8   0   2        5.84       14.81      3.05 o 
  10   0   2      454.67      476.86     13.54 o 
  12   0   2      283.63      291.77     11.79 o 
  14   0   2       93.33       65.72     12.39 o 
 -16   1   2        0.00        6.89      4.23 o 
 -15   1   2       76.39       79.46      7.16 o 
 -14   1   2      671.48      692.66     19.32 o 
 -13   1   2       40.07       45.19      5.67 o 
 -12   1   2      941.07      969.18     28.06 o 
 -11   1   2      125.23      127.66      7.47 o 
 -10   1   2       12.86       11.23      2.98 o 
  -9   1   2       31.97       35.54      3.88 o 
  -8   1   2       50.57       55.86      4.51 o 
  -7   1   2      871.66      858.95     13.63 o 
  -6   1   2      291.61      361.28      6.95 o 
  -5   1   2     1911.74     1825.40     16.66 o 
  -4   1   2    19899.68    18135.07     46.04 o 
  -3   1   2    17865.22    16458.65     62.08 o 
  -2   1   2       97.30      102.88      3.35 o 
  -1   1   2      346.69      333.45      8.71 o 
   0   1   2     9582.34     9061.60     51.87 o 
   1   1   2      484.69      464.02      7.04 o 
   2   1   2      774.93      762.30      5.72 o 
   3   1   2        7.38       11.01      1.45 o 
   4   1   2      167.67      132.42      3.74 o 
   5   1   2      528.75      522.10      8.39 o 
   6   1   2        3.71        4.17      1.51 o 
   7   1   2     1469.97     1529.02     14.15 o 
   8   1   2        8.59        5.60      1.80 o 
   9   1   2      630.40      642.74     10.45 o 
  10   1   2      103.89      117.11      6.44 o 
  11   1   2       41.84       36.21      3.37 o 
  12   1   2       48.90       36.31      4.32 o 
  13   1   2        9.02        8.53      4.52 o 
  14   1   2      105.39       93.90     14.33 o 
  15   1   2       41.01       41.99     11.41 o 
 -16   2   2       36.64       39.22      4.96 o 
 -15   2   2       16.40       18.15      3.93 o 
 -14   2   2      229.53      247.17     11.88 o 
 -13   2   2       98.60       88.94      7.20 o 
 -12   2   2      651.11      635.52     16.73 o 
 -11   2   2      457.37      438.17     13.26 o 
 -10   2   2      235.68      262.79      9.77 o 
  -9   2   2      174.17      172.98      7.53 o 
  -8   2   2       79.15      109.55      5.59 o 
  -7   2   2      666.97      674.06     11.61 o 
  -6   2   2      487.86      517.21      9.40 o 
  -5   2   2     1119.08     1093.40     10.97 o 
  -4   2   2    16100.83    15395.30     37.66 o 
  -3   2   2    18108.23    17081.76     58.38 o 
  -2   2   2      540.06      584.98      9.63 o 
  -1   2   2      468.84      438.93     11.30 o 
   0   2   2      857.08      836.85     16.71 o 
   1   2   2     3176.68     3084.85     11.75 o 
   2   2   2      951.41     1021.54     10.45 o 
   3   2   2        0.87       -1.34      0.89 o 
   4   2   2      195.13      172.36      4.01 o 
   5   2   2      320.43      373.48      6.81 o 
   6   2   2       19.35       12.54      2.17 o 
   7   2   2        0.17       -1.10      1.70 o 
   8   2   2       96.79      122.19      6.27 o 
   9   2   2      126.78      135.36      5.67 o 
  10   2   2       67.27       82.92      4.82 o 
  11   2   2        2.56        2.23      3.77 o 
  12   2   2        2.96       -2.17      3.33 o 
  13   2   2      172.58      180.88     10.39 o 
  14   2   2      101.52       95.74      8.14 o 
  15   2   2        9.87        1.31      6.94 o 
 -16   3   2        0.00        1.63      3.39 o 
 -15   3   2        1.98        2.03      3.19 o 
 -14   3   2       63.51       54.51      5.12 o 
 -13   3   2       46.85       49.08      5.66 o 
 -12   3   2       82.63       93.53      7.04 o 
 -11   3   2      429.27      452.99     13.61 o 
 -10   3   2      168.44      156.94      5.98 o 
  -9   3   2      130.44      122.19      8.21 o 
  -8   3   2      240.04      264.77      7.64 o 
  -7   3   2        0.01        0.10      1.66 o 
  -6   3   2      822.38      854.55     12.29 o 
  -5   3   2      806.77      868.60      8.43 o 
  -4   3   2    17113.03    17098.17     35.41 o 
  -3   3   2      413.96      455.87      5.34 o 
  -2   3   2     8097.15     7411.29     42.57 o 
  -1   3   2     1760.70     1677.27     24.72 o 
   0   3   2       41.83       56.59      5.59 o 
   1   3   2     1028.33      938.91      7.93 o 
   2   3   2      165.50      185.97      4.58 o 
   3   3   2     2457.89     2625.84     19.48 o 
   4   3   2      127.29      174.18      5.78 o 
   5   3   2      494.41      461.07     13.04 o 
   6   3   2      704.56      656.19      9.26 o 
   7   3   2      117.42      112.64      4.27 o 
   8   3   2       19.19       14.46      2.97 o 
   9   3   2      282.27      268.21      7.84 o 
  10   3   2      141.54      143.79      9.97 o 
  11   3   2       98.00      107.98      7.64 o 
  12   3   2       60.15       64.59      6.43 o 
  13   3   2      105.80      120.66      8.79 o 
  14   3   2       29.48       26.00      5.22 o 
 -16   4   2        0.36       -2.75      3.56 o 
 -15   4   2       22.13       25.90      4.15 o 
 -14   4   2       61.38       59.81      8.49 o 
 -13   4   2      202.02      213.08     11.72 o 
 -12   4   2       86.63       97.12      7.20 o 
 -11   4   2       54.06       47.06      6.41 o 
 -10   4   2        2.79        6.33      7.93 o 
  -9   4   2      282.31      295.13      8.33 o 
  -8   4   2      368.49      373.84      8.78 o 
  -7   4   2       44.23       50.19      3.63 o 
  -6   4   2     1809.16     1917.91     17.74 o 
  -5   4   2     1507.56     1489.76     11.33 o 
  -4   4   2      755.25      769.86      7.78 o 
  -3   4   2      581.10      556.24      7.14 o 
  -2   4   2      828.46      737.89      8.46 o 
  -1   4   2       48.62       47.89      3.70 o 
   0   4   2       12.56       20.01      4.48 o 
   1   4   2       13.85       18.84      1.74 o 
   2   4   2     1565.43     1530.98      9.60 o 
   3   4   2      232.34      191.30      5.45 o 
   4   4   2        0.26        0.27      1.56 o 
   5   4   2      304.93      309.12     10.78 o 
   6   4   2      106.37      107.43      7.13 o 
   7   4   2        0.01       -0.45      3.77 o 
   8   4   2      327.45      362.66     14.18 o 
   9   4   2      293.35      299.32     27.79 o 
  10   4   2        1.75       -1.38      3.49 o 
  11   4   2        4.18       14.20      8.18 o 
  12   4   2      163.93      165.80     10.68 o 
  13   4   2        7.60        7.88      3.86 o 
  14   4   2        1.10        2.55      3.73 o 
 -16   5   2        2.26        2.42      4.21 o 
 -15   5   2        3.78        2.66      3.51 o 
 -14   5   2       15.87       15.77      5.82 o 
 -13   5   2       59.75       46.16      5.96 o 
 -12   5   2       44.06       36.26      6.29 o 
 -11   5   2      358.37      356.11     15.55 o 
 -10   5   2      161.34      161.30     10.10 o 
  -9   5   2       91.89       93.65      4.59 o 
  -8   5   2        0.01       -0.35      1.45 o 
  -7   5   2        7.58       10.93      2.05 o 
  -6   5   2      774.61      844.97     12.02 o 
  -5   5   2       15.17       24.37      2.20 o 
  -4   5   2       70.40       68.67      2.90 o 
  -3   5   2     2975.89     3145.36     18.16 o 
  -2   5   2      109.23      151.95      4.33 o 
  -1   5   2      244.93      256.17      6.63 o 
   0   5   2      721.08      672.95     20.32 o 
   1   5   2     1102.27     1120.76     18.52 o 
   2   5   2     2286.34     2436.26     18.60 o 
   3   5   2      101.59      121.22      4.42 o 
   4   5   2       42.39       31.42      3.10 o 
   5   5   2      783.96      822.15     17.66 o 
   6   5   2       28.40       34.36      4.60 o 
   7   5   2      532.30      550.46     16.68 o 
   8   5   2      182.31      177.47     10.37 o 
   9   5   2       37.70       31.95      5.75 o 
  10   5   2       32.49       22.16      5.18 o 
  11   5   2        9.45       11.85      4.68 o 
  12   5   2       41.26       43.93      7.14 o 
  13   5   2        1.20        3.57      4.13 o 
  14   5   2        1.14       -5.78      4.03 o 
 -15   6   2       12.08        3.69      4.71 o 
 -14   6   2        0.15       -4.98      4.11 o 
 -13   6   2        9.88        3.22      8.92 o 
 -12   6   2        3.26        4.41      4.13 o 
 -11   6   2      315.85      303.44     20.33 o 
 -10   6   2       46.83       33.94      7.30 o 
  -9   6   2      446.66      422.24     21.50 o 
  -8   6   2        6.19        5.98      1.84 o 
  -7   6   2      145.23      129.81      5.70 o 
  -6   6   2        4.27        3.41      1.46 o 
  -5   6   2        6.73        9.73      3.22 o 
  -4   6   2      608.66      518.14      8.12 o 
  -3   6   2      321.52      387.08      6.90 o 
  -2   6   2      139.84      165.65      6.92 o 
  -1   6   2     1249.10     1354.39     18.56 o 
   0   6   2      117.25      135.32      4.20 o 
   1   6   2        0.23        2.48      1.14 o 
   2   6   2     2377.50     2587.53     22.53 o 
   3   6   2     1006.35      945.59     14.81 o 
   4   6   2      502.19      448.79      9.51 o 
   5   6   2       77.32      104.30      7.99 o 
   6   6   2       89.05       94.40      7.06 o 
   7   6   2      510.70      458.91     15.45 o 
   8   6   2       47.65       40.63      5.69 o 
   9   6   2      198.92      207.91     11.94 o 
  10   6   2      157.45      156.42     12.39 o 
  11   6   2        4.80        1.75      4.16 o 
  12   6   2        0.02       -0.81      4.16 o 
  13   6   2        1.48        7.20      4.78 o 
 -14   7   2        9.12        8.80      4.99 o 
 -13   7   2       81.13       89.92     19.62 o 
 -12   7   2       86.02       75.92      9.97 o 
 -11   7   2       43.53       53.94      7.51 o 
 -10   7   2       25.55       35.60      6.32 o 
  -9   7   2      445.01      445.70     22.27 o 
  -8   7   2      592.83      583.80     24.31 o 
  -7   7   2      555.13      470.96     14.24 o 
  -6   7   2      278.18      274.71      6.93 o 
  -5   7   2      604.77      585.92     15.88 o 
  -4   7   2      134.69      127.42      5.94 o 
  -3   7   2        5.25        7.81      1.83 o 
  -2   7   2       35.32       53.52      3.57 o 
  -1   7   2      704.57      709.49     24.97 o 
   0   7   2      344.26      368.38      6.82 o 
   1   7   2      129.63      139.81      4.34 o 
   2   7   2       12.39       13.74      1.85 o 
   3   7   2      158.86      171.64      4.98 o 
   4   7   2       67.77       55.02      7.73 o 
   5   7   2      318.47      304.31     11.29 o 
   6   7   2      124.06      110.52      7.66 o 
   7   7   2      235.38      226.54     19.93 o 
   8   7   2      119.39      119.40      8.90 o 
   9   7   2        7.87       17.20      9.95 o 
  10   7   2       55.32       58.90      7.36 o 
  11   7   2       52.22       41.65      6.89 o 
  12   7   2       21.41       11.71     12.39 o 
  13   7   2       84.86       87.43      9.94 o 
 -14   8   2        0.95        3.22      4.25 o 
 -13   8   2       80.14       80.53     21.78 o 
 -12   8   2        0.43        0.66      6.28 o 
 -11   8   2        6.78        6.84      4.55 o 
 -10   8   2      462.03      439.20     17.91 o 
  -9   8   2      123.68      136.14      9.86 o 
  -8   8   2       83.80       95.72      8.04 o 
  -7   8   2      743.54      711.27     16.65 o 
  -6   8   2      698.43      683.20     13.24 o 
  -5   8   2      733.11      743.77     13.98 o 
  -4   8   2      205.47      226.57      6.48 o 
  -3   8   2       37.20       40.12      2.93 o 
  -2   8   2       64.73       57.74      5.96 o 
  -1   8   2      142.41      153.84      5.12 o 
   0   8   2      126.90      126.78      4.40 o 
   1   8   2      223.03      217.45      6.90 o 
   2   8   2       60.97       74.71      3.65 o 
   3   8   2       40.79       43.22      2.83 o 
   4   8   2     1196.36     1126.30     33.77 o 
   5   8   2        0.82       -0.87      2.44 o 
   6   8   2     1228.01     1233.50     24.30 o 
   7   8   2      813.27      826.07     21.43 o 
   8   8   2      152.99      158.41     10.25 o 
   9   8   2        0.53       -1.45      3.76 o 
  10   8   2       38.10       32.07      9.81 o 
  11   8   2       12.98       11.31      7.57 o 
  12   8   2        1.16       -7.55      7.07 o 
 -13   9   2       12.96        7.70      4.86 o 
 -12   9   2       17.93       17.68      5.13 o 
 -11   9   2       56.10       45.45      7.11 o 
 -10   9   2      126.01      126.71     11.45 o 
  -9   9   2      102.13      107.09      9.05 o 
  -8   9   2       64.32       63.94      8.41 o 
  -7   9   2       24.18       13.10      3.88 o 
  -6   9   2       52.14       66.99      4.69 o 
  -5   9   2       63.97       67.83      4.87 o 
  -4   9   2      358.99      327.21      9.92 o 
  -3   9   2      156.01      168.23      7.32 o 
  -2   9   2       81.99       64.51      6.20 o 
  -1   9   2      351.88      340.08      8.03 o 
   0   9   2       32.29       25.67      3.73 o 
   1   9   2        0.18       -1.38      1.54 o 
   2   9   2      658.12      621.22     10.25 o 
   3   9   2       40.20       34.64      2.83 o 
   4   9   2      137.76      101.99     13.26 o 
   5   9   2      425.15      450.97     26.60 o 
   6   9   2      872.14      884.25     37.40 o 
   7   9   2       16.89       23.97      9.58 o 
   8   9   2        0.71      -13.16      8.80 o 
   9   9   2       53.00       52.76     11.81 o 
  10   9   2        2.03        9.53      7.29 o 
  11   9   2       11.59        7.73      6.19 o 
 -12  10   2        2.07       11.47      8.14 o 
 -11  10   2        2.74       -1.34      7.12 o 
 -10  10   2       10.63        5.50      5.98 o 
  -9  10   2        0.01        0.45      3.42 o 
  -8  10   2       83.76       74.74      7.52 o 
  -7  10   2      149.17      156.05     21.86 o 
  -6  10   2      100.86      103.58      8.21 o 
  -5  10   2        9.91       18.04      3.05 o 
  -4  10   2      348.70      341.63     10.65 o 
  -3  10   2        6.61        6.94      2.54 o 
  -2  10   2      188.02      176.85      7.79 o 
  -1  10   2       36.12       42.27      5.26 o 
   0  10   2       56.50       57.12      6.01 o 
   1  10   2      136.70      144.59     12.23 o 
   2  10   2        6.28        5.08      2.88 o 
   3  10   2       78.04       64.61     10.58 o 
   4  10   2      509.23      505.78     28.09 o 
   5  10   2      157.32      164.80     17.25 o 
   6  10   2      178.63      197.70     19.23 o 
   7  10   2       49.96       66.13     12.41 o 
   8  10   2        0.76        1.77      6.08 o 
   9  10   2      114.51      149.95     18.39 o 
  10  10   2        3.20       -4.61      7.34 o 
 -10  11   2      148.55      180.41     19.99 o 
  -9  11   2        0.08        7.95      7.28 o 
  -8  11   2        0.71       -3.22      6.08 o 
  -7  11   2       72.59       65.07     11.52 o 
  -6  11   2        0.53       -1.45      6.69 o 
  -5  11   2       35.76       25.20      8.06 o 
  -4  11   2       85.02       66.52     10.72 o 
  -3  11   2      200.36      191.10      8.47 o 
  -2  11   2       13.47       12.98      3.23 o 
  -1  11   2        6.50        1.00      3.40 o 
   0  11   2       30.86       30.47      5.24 o 
   1  11   2      100.22       81.41      7.20 o 
   2  11   2      213.85      220.84     18.80 o 
   3  11   2       16.23       13.32      7.62 o 
   4  11   2      222.80      225.55     20.12 o 
   5  11   2      409.06      419.74     27.77 o 
   6  11   2       25.43       31.37     10.37 o 
   7  11   2       21.64       17.53      9.39 o 
   8  11   2        0.31      -11.17      7.45 o 
  -9  12   2       10.42       17.18      8.04 o 
  -8  12   2       25.01       24.45      8.42 o 
  -7  12   2      133.89      155.26     17.60 o 
  -6  12   2       54.11       82.14     13.56 o 
  -5  12   2       62.53       72.23     12.53 o 
  -4  12   2        0.01       -1.66      6.19 o 
  -3  12   2       21.18       12.49      6.33 o 
  -2  12   2       43.51       45.46     10.09 o 
  -1  12   2      101.68       92.36      9.34 o 
   0  12   2       88.84       86.44     11.85 o 
   1  12   2      124.98      148.63     15.86 o 
   2  12   2       19.38        5.52      6.22 o 
   3  12   2      175.06      200.19     18.86 o 
   4  12   2       15.25       20.34      8.54 o 
   5  12   2        0.56       18.72      9.63 o 
   6  12   2      262.38      330.48     26.56 o 
   7  12   2        3.62       -4.15      7.73 o 
  -7  13   2      158.19      188.30     20.23 o 
  -6  13   2       23.87       12.17      8.07 o 
  -5  13   2        6.27        9.00      6.89 o 
  -4  13   2        0.46       -4.09      6.23 o 
  -3  13   2        2.54        5.00      6.72 o 
  -2  13   2       35.71       25.82      7.23 o 
  -1  13   2       43.90       36.54      8.87 o 
   0  13   2       22.24       34.04      8.65 o 
   1  13   2       18.64       26.09      7.84 o 
   2  13   2        3.45        2.15      6.76 o 
   3  13   2        3.52       16.45      7.94 o 
   4  13   2       22.22       38.85     10.93 o 
   5  13   2       28.90       39.80     11.56 o 
  -3  14   2       47.23       65.16     11.60 o 
   1  14   2       18.31       34.61     10.33 o 
 -17   0   3       12.13       12.10      8.60 o 
 -15   0   3        0.24        5.55      6.24 o 
 -13   0   3      545.32      529.30     28.66 o 
 -11   0   3       41.03       57.98      9.31 o 
  -9   0   3       37.13       41.73      7.52 o 
  -7   0   3      102.07       82.05      8.39 o 
  -5   0   3     6873.11     5974.36     50.36 o 
  -3   0   3      711.95      794.25     16.08 o 
  -1   0   3     8422.81     8282.60     47.53 o 
   1   0   3     4060.65     3952.14     24.54 o 
   3   0   3      813.47      743.65     12.05 o 
   5   0   3      485.42      430.30     11.77 o 
   7   0   3      294.62      274.99     11.38 o 
   9   0   3      892.68      861.10     20.84 o 
  11   0   3      128.61      135.53      9.41 o 
  13   0   3       11.74       -1.25      7.26 o 
 -17   1   3        3.79        5.40      4.71 o 
 -16   1   3        2.18        5.52      4.96 o 
 -15   1   3       40.41       30.91      6.63 o 
 -14   1   3        1.11       -4.50      4.91 o 
 -13   1   3      617.06      644.70     26.94 o 
 -12   1   3       40.89       37.93      5.06 o 
 -11   1   3      660.74      651.89     15.44 o 
 -10   1   3       31.90       29.41      3.77 o 
  -9   1   3       50.82       65.07      4.64 o 
  -8   1   3        0.05       -1.93      2.63 o 
  -7   1   3        4.36       14.62      2.02 o 
  -6   1   3      671.13      616.03      7.55 o 
  -5   1   3      646.34      646.96      7.73 o 
  -4   1   3     3771.04     3630.50     15.90 o 
  -3   1   3       28.30       39.10      2.18 o 
  -2   1   3      980.35      875.84     22.06 o 
  -1   1   3     8005.58     7450.02     65.44 o 
   0   1   3    18276.47    17229.44     70.11 o 
   2   1   3     5465.43     5308.76     18.71 o 
   3   1   3      404.66      462.66      5.70 o 
   4   1   3      858.61      875.30     14.97 o 
   5   1   3        0.00        3.95      1.73 o 
   6   1   3      472.77      491.32      9.29 o 
   7   1   3      170.35      186.08      5.76 o 
   8   1   3      263.52      288.73      7.48 o 
   9   1   3       73.03       82.71      4.45 o 
  10   1   3        0.05        0.98      2.11 o 
  11   1   3      243.23      237.80     10.81 o 
  12   1   3       53.79       41.52      5.45 o 
  13   1   3       84.39       67.69     12.27 o 
  14   1   3        6.47        0.54      5.03 o 
 -17   2   3        2.73        0.14      4.53 o 
 -16   2   3        2.20        2.71      5.28 o 
 -15   2   3       23.88       24.84      4.62 o 
 -14   2   3      412.56      427.50     14.90 o 
 -13   2   3       58.29       49.61      5.39 o 
 -12   2   3       14.29       14.58      3.65 o 
 -11   2   3      453.49      413.63     12.43 o 
 -10   2   3        1.00       -2.16      2.46 o 
  -9   2   3        0.02        2.09      2.36 o 
  -8   2   3       81.97       89.89      4.87 o 
  -7   2   3     2093.03     2220.00     29.35 o 
  -6   2   3     1153.03     1270.81     15.08 o 
  -5   2   3      566.66      566.45      8.05 o 
  -4   2   3     2563.29     2525.82     13.81 o 
  -3   2   3      671.66      663.39      7.01 o 
  -2   2   3     1152.97     1119.84     19.58 o 
  -1   2   3      524.65      473.32     13.58 o 
   0   2   3      437.78      396.62      6.54 o 
   1   2   3      847.79      862.42     10.76 o 
   2   2   3     5037.35     4978.68     17.08 o 
   3   2   3        8.73        0.81      1.04 o 
   4   2   3      271.95      277.28      7.62 o 
   5   2   3      131.21      109.10      4.10 o 
   6   2   3      438.28      465.24      8.71 o 
   7   2   3      241.63      285.65      7.40 o 
   8   2   3       30.64       29.84      2.90 o 
   9   2   3       59.54       63.48      4.27 o 
  10   2   3      216.56      195.21      9.61 o 
  11   2   3        8.73        4.51      3.55 o 
  12   2   3       65.87       61.19     12.13 o 
  13   2   3      152.39      177.97     12.52 o 
  14   2   3       38.73       40.79     10.14 o 
 -17   3   3       23.58       28.91      6.80 o 
 -16   3   3        0.49       -0.52      3.20 o 
 -15   3   3      174.75      179.11     10.36 o 
 -14   3   3       38.35       38.80      5.51 o 
 -13   3   3       86.31       75.06      6.37 o 
 -12   3   3      234.54      237.88     10.19 o 
 -11   3   3     1488.68     1463.11     23.17 o 
 -10   3   3      325.69      350.49     10.82 o 
  -9   3   3      130.98      136.46      6.13 o 
  -8   3   3      241.46      227.38      7.35 o 
  -7   3   3      136.38      148.25      8.04 o 
  -6   3   3        7.22        3.64      1.78 o 
  -5   3   3     3041.47     3300.38     19.55 o 
  -4   3   3      340.72      354.10      5.34 o 
  -3   3   3     2124.03     2206.38     15.48 o 
  -2   3   3       48.07       41.75      1.55 o 
  -1   3   3        8.70       17.65      4.21 o 
   0   3   3      261.92      289.47     12.38 o 
   1   3   3       24.65       18.28      1.45 o 
   2   3   3     2352.79     2336.23     14.32 o 
   3   3   3     2375.88     2269.71     35.22 o 
   4   3   3      448.67      456.30     16.49 o 
   5   3   3      350.46      324.71      6.59 o 
   6   3   3      447.45      465.13     13.96 o 
   7   3   3       72.22       87.14      4.79 o 
   8   3   3       37.74       39.36      3.14 o 
   9   3   3        0.29        1.61      3.64 o 
  10   3   3       56.15       55.94      5.92 o 
  11   3   3      528.55      540.33     16.71 o 
  12   3   3        1.63        9.80      4.14 o 
  13   3   3      164.81      170.11     12.58 o 
  14   3   3        0.13        2.66     11.39 o 
 -16   4   3       49.19       47.67      5.22 o 
 -15   4   3        3.94       -2.04      3.23 o 
 -14   4   3      267.35      266.88     11.99 o 
 -13   4   3      720.42      705.55     18.33 o 
 -12   4   3      201.41      186.20      9.19 o 
 -11   4   3        5.37        8.48      7.89 o 
 -10   4   3      111.85      100.74      6.30 o 
  -9   4   3       36.04       27.04      3.35 o 
  -8   4   3      436.68      406.61      9.67 o 
  -7   4   3      249.23      244.22      7.14 o 
  -6   4   3       87.45      113.97      4.06 o 
  -5   4   3     2079.75     2191.58     14.44 o 
  -4   4   3       46.88       66.19      2.94 o 
  -3   4   3        6.18        3.29      1.00 o 
  -2   4   3     1408.77     1424.10     28.20 o 
  -1   4   3        0.39        1.10      2.79 o 
   0   4   3       95.53      107.47      8.38 o 
   1   4   3       14.16       14.16      1.70 o 
   2   4   3      903.49      940.04     14.39 o 
   3   4   3      743.78      787.99     11.30 o 
   4   4   3        3.09        2.47      1.76 o 
   5   4   3      943.57     1052.68     20.04 o 
   6   4   3       11.05        1.11      3.74 o 
   7   4   3       10.66        7.61      3.75 o 
   8   4   3       19.04       20.10      4.60 o 
   9   4   3       11.90        8.70      7.15 o 
  10   4   3      102.72      102.33      9.13 o 
  11   4   3      408.41      404.92     17.79 o 
  12   4   3       29.78       22.70      4.71 o 
  13   4   3      100.89      102.95     12.98 o 
 -16   5   3       10.43       12.45      4.83 o 
 -15   5   3      115.33      123.97      7.65 o 
 -14   5   3        8.40        4.57      5.25 o 
 -13   5   3       12.14        4.67      3.20 o 
 -12   5   3        3.64       -0.53      4.23 o 
 -11   5   3        4.05       -1.95      3.52 o 
 -10   5   3      120.40      116.56     10.80 o 
  -9   5   3        6.71        5.53      2.10 o 
  -8   5   3      167.18      174.78      7.32 o 
  -7   5   3       29.19       21.55      2.15 o 
  -6   5   3       49.54       51.55      3.15 o 
  -5   5   3     1809.09     1855.75     15.00 o 
  -4   5   3      988.60     1113.20     11.57 o 
  -3   5   3       35.95       29.24      2.47 o 
  -2   5   3      280.87      299.42      5.41 o 
  -1   5   3      535.17      591.38     19.67 o 
   0   5   3      753.72      737.68     22.65 o 
   1   5   3     2248.09     2386.81     50.42 o 
   2   5   3      171.37      212.45      4.20 o 
   3   5   3       32.35       34.31      2.71 o 
   4   5   3      882.26      936.91     14.97 o 
   5   5   3       75.91       84.09      9.97 o 
   6   5   3      661.96      661.81     17.53 o 
   7   5   3        8.01        3.72      3.81 o 
   8   5   3       50.41       45.91      5.96 o 
   9   5   3       25.88       26.92     11.18 o 
  10   5   3      152.84      159.53     11.35 o 
  11   5   3       61.58       74.47      8.47 o 
  12   5   3        8.49       10.25      4.66 o 
  13   5   3      431.84      456.11     17.21 o 
 -15   6   3        0.00       -6.17      5.10 o 
 -14   6   3       19.87       16.51      3.81 o 
 -13   6   3        4.28       -1.39      6.05 o 
 -12   6   3        0.18        7.74      6.12 o 
 -11   6   3      115.36      116.03      9.27 o 
 -10   6   3     1096.36     1152.33     26.09 o 
  -9   6   3      576.91      533.43     24.36 o 
  -8   6   3      667.97      684.99     14.63 o 
  -7   6   3       21.63       21.45      2.55 o 
  -6   6   3      458.92      438.93      9.81 o 
  -5   6   3      851.58      841.70     10.95 o 
  -4   6   3      445.87      428.52      8.71 o 
  -3   6   3       20.63       23.82      2.43 o 
  -2   6   3      440.06      438.95     13.68 o 
  -1   6   3        0.98        5.95      4.29 o 
   0   6   3     1149.81     1221.10     31.16 o 
   1   6   3        0.06        0.64      2.46 o 
   2   6   3      578.63      607.39      8.30 o 
   3   6   3      105.17      105.88      5.09 o 
   4   6   3       15.65        9.74      2.06 o 
   5   6   3      395.81      439.40     13.44 o 
   6   6   3      138.60      171.41      9.36 o 
   7   6   3      181.63      185.43     10.17 o 
   8   6   3      342.50      314.15     13.93 o 
   9   6   3      105.54      113.81      9.26 o 
  10   6   3       59.25       70.93      7.80 o 
  11   6   3       13.93       27.47      6.26 o 
  12   6   3       44.93       46.91      7.20 o 
  13   6   3       44.25       44.55      6.26 o 
 -15   7   3        0.76        0.81      5.76 o 
 -14   7   3        0.78        0.21      4.69 o 
 -13   7   3       59.05       61.12      9.24 o 
 -12   7   3        2.36       -0.58      5.65 o 
 -11   7   3       25.91       35.40      8.74 o 
 -10   7   3      450.78      415.74     23.19 o 
  -9   7   3      308.87      285.13     18.30 o 
  -8   7   3      419.72      403.41     20.65 o 
  -7   7   3        0.08        1.87      1.65 o 
  -6   7   3       14.57       10.06      3.29 o 
  -5   7   3     1077.10     1046.84     14.84 o 
  -4   7   3      410.94      413.43      9.20 o 
  -3   7   3       13.36       12.40      2.19 o 
  -2   7   3      181.65      194.83      5.10 o 
  -1   7   3      801.29      865.12     26.94 o 
   0   7   3      197.36      247.93     15.30 o 
   1   7   3       29.55       39.17      5.08 o 
   2   7   3      156.43      164.27      7.28 o 
   3   7   3       99.98       77.35      2.50 o 
   4   7   3        0.83       -0.59      1.60 o 
   5   7   3       35.56       45.59      4.99 o 
   6   7   3      220.09      207.29     12.11 o 
   7   7   3      103.91       96.52      7.70 o 
   8   7   3       36.52       39.18      5.67 o 
   9   7   3       68.00       58.09      6.97 o 
  10   7   3       41.17       48.43      6.93 o 
  11   7   3      117.54      139.36     24.52 o 
  12   7   3       53.20       58.36     13.44 o 
 -14   8   3       19.77       34.63      7.34 o 
 -13   8   3       29.31       30.29      6.30 o 
 -12   8   3        9.27        8.36      6.77 o 
 -11   8   3        5.24        6.72      8.19 o 
 -10   8   3        1.00        0.76      4.70 o 
  -9   8   3       14.77       18.79      5.68 o 
  -8   8   3      185.89      197.74     14.88 o 
  -7   8   3       49.58       45.10      4.70 o 
  -6   8   3       23.21       30.36      4.11 o 
  -5   8   3      178.81      178.30      8.64 o 
  -4   8   3     1007.56      992.87     14.29 o 
  -3   8   3      580.61      531.66     11.99 o 
  -2   8   3     1346.38     1138.66     55.95 o 
  -1   8   3      887.06      862.38     19.04 o 
   0   8   3      106.90       93.76      6.51 o 
   1   8   3       42.11       43.30      4.53 o 
   2   8   3       32.20       31.40      2.62 o 
   3   8   3        0.63       -0.91      1.79 o 
   4   8   3       60.85       59.04     12.12 o 
   5   8   3       10.44       14.84      3.44 o 
   6   8   3      366.70      407.08     22.87 o 
   7   8   3       40.12       39.22     12.79 o 
   8   8   3       59.09       53.98     11.32 o 
   9   8   3        0.19       -0.27      6.92 o 
  10   8   3       46.28       52.44     11.86 o 
  11   8   3       25.59       40.82     11.43 o 
 -13   9   3       30.79       34.56     11.51 o 
 -12   9   3       29.92       32.30      6.28 o 
 -11   9   3       17.73       20.36      5.32 o 
 -10   9   3       35.53       44.84      6.54 o 
  -9   9   3        3.05        3.65      7.76 o 
  -8   9   3        1.53        4.68      5.77 o 
  -7   9   3      242.39      263.31     16.93 o 
  -6   9   3        9.53        7.13      3.24 o 
  -5   9   3      170.88      156.02      7.31 o 
  -4   9   3       50.60       52.79      4.64 o 
  -3   9   3       76.71       69.05      6.45 o 
  -2   9   3      558.37      512.34     23.22 o 
  -1   9   3      131.03      129.83      8.22 o 
   0   9   3      222.19      224.28     13.06 o 
   1   9   3      831.76      806.28     18.42 o 
   2   9   3      426.82      427.53     12.78 o 
   3   9   3      847.65      852.65     34.48 o 
   4   9   3      475.91      490.12     26.98 o 
   5   9   3      110.43       98.14     13.24 o 
   6   9   3      187.24      214.29     19.71 o 
   7   9   3       86.35       89.08     13.66 o 
   8   9   3       33.08       36.55      9.94 o 
   9   9   3      204.12      256.40     23.39 o 
  10   9   3        0.18        9.27      7.23 o 
 -12  10   3       10.78       24.72     10.72 o 
 -11  10   3        1.59        4.51      4.47 o 
 -10  10   3        0.24       -4.67      8.41 o 
  -9  10   3       26.02       15.79     11.36 o 
  -8  10   3       52.20       37.42      5.80 o 
  -7  10   3       30.72       30.61      5.27 o 
  -6  10   3      185.75      188.39     11.01 o 
  -5  10   3      510.80      473.35     15.99 o 
  -4  10   3      617.90      598.50     14.58 o 
  -3  10   3      111.99      106.66      6.56 o 
  -2  10   3       35.61       36.34      5.04 o 
  -1  10   3        5.02       -0.82      3.17 o 
   0  10   3        3.27        2.42      3.27 o 
   1  10   3        0.66        3.01      2.85 o 
   2  10   3        8.33        0.92      6.17 o 
   3  10   3      166.81      170.12     16.74 o 
   4  10   3      120.59      142.30     16.48 o 
   5  10   3       53.11       46.91     11.30 o 
   6  10   3       40.04       30.00      9.82 o 
   7  10   3       79.76      111.78     15.89 o 
   8  10   3        0.32       -5.99      8.38 o 
   9  10   3        1.43        9.03      6.66 o 
 -11  11   3        1.21       22.67      9.05 o 
 -10  11   3        8.06       23.77     10.15 o 
  -9  11   3        0.09       -1.13      5.91 o 
  -8  11   3        0.70       10.78      6.49 o 
  -7  11   3        2.63       -1.41      5.88 o 
  -6  11   3        1.97        2.76      3.30 o 
  -5  11   3      185.10      167.43     10.56 o 
  -4  11   3        7.87        9.42      2.81 o 
  -3  11   3      230.38      209.68      9.13 o 
  -2  11   3       20.11       12.05      3.99 o 
  -1  11   3        0.27       -1.36      3.51 o 
   0  11   3       66.72       69.26      6.95 o 
   1  11   3      104.78      100.96     13.21 o 
   2  11   3      177.41      173.49     17.32 o 
   3  11   3       68.85       82.99     13.08 o 
   4  11   3      345.13      328.90     24.54 o 
   5  11   3        6.39        5.91      7.50 o 
   6  11   3      257.09      290.96     24.97 o 
   7  11   3       84.50       97.42     16.21 o 
   8  11   3       30.05       28.76      9.57 o 
  -9  12   3        1.80        2.40      6.14 o 
  -8  12   3       13.90       27.17      9.03 o 
  -7  12   3        8.12        6.03      5.81 o 
  -6  12   3      128.53      126.70     16.04 o 
  -5  12   3       12.86       12.56      7.36 o 
  -4  12   3       11.76       16.65      7.48 o 
  -3  12   3       13.77       -0.63      5.04 o 
  -2  12   3        9.05       11.95      4.19 o 
  -1  12   3       39.15       24.93      6.95 o 
   0  12   3       31.12       28.53      8.58 o 
   1  12   3       54.86       57.49     11.27 o 
   2  12   3        0.40        1.91      5.80 o 
   3  12   3       20.60       15.97      8.59 o 
   4  12   3        2.98       -2.94      6.23 o 
   5  12   3      244.02      304.68     25.39 o 
   6  12   3      115.05      129.55     17.72 o 
  -7  13   3       20.26       36.33     10.45 o 
  -6  13   3      126.16      174.71     18.65 o 
  -5  13   3        0.26       -1.35      5.89 o 
  -4  13   3       74.62       72.59     12.33 o 
  -3  13   3       26.62       27.25      8.40 o 
  -2  13   3       15.36       18.09      7.34 o 
  -1  13   3        0.29        0.15      5.84 o 
   0  13   3       29.54       22.88      8.62 o 
   1  13   3        0.07       -2.17      6.74 o 
   2  13   3        2.38        5.78      6.31 o 
   3  13   3       19.58       45.74     11.89 o 
   4  13   3       45.41       54.13     11.89 o 
   0  14   3        8.82       15.46      7.77 o 
 -16   0   4       14.62       28.11     10.00 o 
 -14   0   4        8.81       14.86      7.83 o 
 -12   0   4      291.26      296.57     20.39 o 
 -10   0   4      763.83      740.56     28.09 o 
  -8   0   4     3251.26     3081.06     49.58 o 
  -6   0   4        4.19       30.22     16.62 o 
  -4   0   4       74.70       77.66      6.59 o 
  -2   0   4     2507.07     2277.09     29.40 o 
   2   0   4      264.80      279.01      8.15 o 
   4   0   4      566.85      588.53     10.85 o 
   6   0   4     1733.36     1779.52     26.74 o 
   8   0   4       97.97      113.36      7.96 o 
  10   0   4      261.07      271.18     13.02 o 
  12   0   4       75.99      104.21     15.32 o 
 -17   1   4       52.39       64.40     16.84 o 
 -16   1   4      109.45      110.49     19.51 o 
 -15   1   4        0.26        1.71      4.13 o 
 -14   1   4       18.76       21.25      5.82 o 
 -13   1   4       32.41       27.39      5.49 o 
 -12   1   4       43.56       48.65      6.52 o 
 -11   1   4      223.48      231.10      9.05 o 
 -10   1   4      119.90      101.34      5.75 o 
  -9   1   4      200.42      225.66      7.76 o 
  -8   1   4     1627.18     1703.93     19.07 o 
  -7   1   4        1.85        9.62      1.68 o 
  -6   1   4     4969.50     4639.44     22.00 o 
  -5   1   4      425.39      493.27      7.86 o 
  -4   1   4     3490.97     3232.08     25.29 o 
  -3   1   4     1352.04     1371.58     15.77 o 
  -2   1   4     5939.20     5543.92     33.07 o 
  -1   1   4    15114.16    14614.15     39.77 o 
   0   1   4     4170.31     4083.65     19.22 o 
   1   1   4      736.76      819.99      9.00 o 
   2   1   4     1269.47     1250.25      9.69 o 
   3   1   4      607.18      632.23     11.26 o 
   4   1   4      153.99      159.60      4.74 o 
   5   1   4       90.07      114.22      5.24 o 
   6   1   4       38.96       39.87      3.59 o 
   7   1   4        0.42        1.50      2.23 o 
   8   1   4      369.29      362.69      9.56 o 
   9   1   4       25.25       26.87      3.37 o 
  10   1   4        1.52       -2.01      2.57 o 
  11   1   4        0.02        2.91      3.52 o 
  12   1   4      122.54      131.41      8.75 o 
  13   1   4        0.17       -8.15      8.29 o 
 -17   2   4       21.99       23.37      6.52 o 
 -16   2   4       80.14       81.67     11.49 o 
 -15   2   4      106.61       82.25     21.19 o 
 -14   2   4       21.09       17.10      4.69 o 
 -13   2   4      212.53      207.92      9.78 o 
 -12   2   4      292.16      310.62     13.05 o 
 -11   2   4      120.76      105.26      6.39 o 
 -10   2   4       22.90       25.26      4.61 o 
  -9   2   4       74.61       62.61      4.27 o 
  -8   2   4       81.92       46.35      3.49 o 
  -7   2   4     2557.81     2493.89     18.14 o 
  -6   2   4      848.86      820.11     12.51 o 
  -5   2   4      543.88      514.40      8.84 o 
  -4   2   4     1402.88     1505.94     11.24 o 
  -3   2   4       58.97       56.52      3.53 o 
  -2   2   4     1865.58     1780.21     16.86 o 
  -1   2   4     1022.29      979.61     10.90 o 
   0   2   4      235.77      301.92      5.40 o 
   1   2   4     1250.49     1348.06      9.29 o 
   2   2   4      911.22     1015.74      9.06 o 
   3   2   4      366.39      439.06      6.87 o 
   4   2   4      266.99      335.58      6.30 o 
   5   2   4      573.74      587.99     10.92 o 
   6   2   4      231.24      194.18      6.82 o 
   7   2   4      393.11      393.30     10.07 o 
   8   2   4      123.16      132.19      6.32 o 
   9   2   4        2.88       -0.54      2.69 o 
  10   2   4       25.49       29.62      5.71 o 
  11   2   4       59.93       59.65      7.72 o 
  12   2   4       63.72       62.25      7.64 o 
  13   2   4       32.23       23.10      8.35 o 
 -17   3   4       20.94        8.90      5.91 o 
 -16   3   4      153.66      163.11     13.43 o 
 -15   3   4       24.33       28.99      4.96 o 
 -14   3   4       18.65       24.11      4.35 o 
 -13   3   4       30.45       28.94      4.32 o 
 -12   3   4      395.21      383.67     12.34 o 
 -11   3   4      218.20      222.20      9.02 o 
 -10   3   4       24.98       25.79      3.44 o 
  -9   3   4       47.30       49.96      5.66 o 
  -8   3   4     1386.22     1346.90     23.60 o 
  -7   3   4     1897.54     1825.49     19.80 o 
  -6   3   4     6231.24     6475.81     29.88 o 
  -5   3   4       16.12       21.18      2.43 o 
  -4   3   4      921.64      959.75      9.03 o 
  -3   3   4       28.35       39.96      2.01 o 
  -2   3   4      604.77      638.52      8.64 o 
  -1   3   4      120.65       99.61     16.70 o 
   0   3   4      122.07      124.31      3.29 o 
   1   3   4      614.37      594.59      9.25 o 
   2   3   4      711.23      868.63     10.29 o 
   3   3   4       40.62       59.51      2.33 o 
   4   3   4      172.80      220.09      4.75 o 
   5   3   4       95.53       89.34      4.34 o 
   6   3   4        3.99        5.75      2.36 o 
   7   3   4        3.60        1.95      1.49 o 
   8   3   4      144.92      145.23      6.60 o 
   9   3   4      302.11      279.33     19.10 o 
  10   3   4       30.49       22.98      5.24 o 
  11   3   4       23.35       18.23      5.64 o 
  12   3   4      630.06      659.79     24.01 o 
  13   3   4        3.23       12.75      6.60 o 
 -17   4   4        5.80        7.23      5.61 o 
 -16   4   4        1.18       -1.56      4.02 o 
 -15   4   4      137.56      138.60      8.95 o 
 -14   4   4       59.21       75.38      6.65 o 
 -13   4   4      712.72      686.39     17.46 o 
 -12   4   4      286.57      284.29     10.71 o 
 -11   4   4      145.40      143.85      7.38 o 
 -10   4   4       22.32       15.56      3.80 o 
  -9   4   4      702.32      739.92     19.03 o 
  -8   4   4     1186.82     1154.59     22.34 o 
  -7   4   4     3539.51     3396.27     33.04 o 
  -6   4   4      493.32      409.85      6.90 o 
  -5   4   4        0.00       -1.16      1.15 o 
  -4   4   4      130.57      111.48      4.62 o 
  -3   4   4      369.28      385.24      5.71 o 
  -2   4   4       96.30      106.08      8.48 o 
  -1   4   4     1424.90     1517.63     30.97 o 
   0   4   4      411.50      368.12      5.55 o 
   1   4   4       82.44       78.32      3.05 o 
   2   4   4      812.67      794.03     10.11 o 
   3   4   4      256.44      257.56      6.99 o 
   4   4   4      848.96      835.31     28.02 o 
   5   4   4      350.22      349.85     12.29 o 
   6   4   4       11.60       12.45      5.28 o 
   7   4   4        1.57        1.42      6.58 o 
   8   4   4      186.84      206.49     11.50 o 
   9   4   4      129.23      135.48      9.72 o 
  10   4   4       28.97       12.52      6.94 o 
  11   4   4       22.05       23.89      6.23 o 
  12   4   4      400.28      416.92     19.88 o 
  13   4   4        0.00        5.56      6.46 o 
 -16   5   4       10.87        3.65      5.27 o 
 -15   5   4       49.19       44.68      7.27 o 
 -14   5   4      125.75      125.51      8.28 o 
 -13   5   4       13.16       16.51      3.66 o 
 -12   5   4       12.62        8.94      6.14 o 
 -11   5   4      119.28      122.70      9.35 o 
 -10   5   4     1438.43     1322.13     27.65 o 
  -9   5   4      280.30      268.22     11.84 o 
  -8   5   4      970.48     1023.48     21.27 o 
  -7   5   4      689.63      681.11     12.48 o 
  -6   5   4       36.20       21.66      2.34 o 
  -5   5   4        2.64        1.89      1.42 o 
  -4   5   4      370.70      356.54      6.64 o 
  -3   5   4      723.59      708.92     41.04 o 
  -2   5   4      424.50      419.08     17.14 o 
  -1   5   4      828.09      921.56     25.92 o 
   0   5   4      151.79      189.88     12.65 o 
   1   5   4      766.01      830.79      9.11 o 
   2   5   4      213.37      239.95      5.36 o 
   3   5   4       26.48       30.54      3.56 o 
   4   5   4      316.50      343.81     11.31 o 
   5   5   4      122.62      131.68     10.78 o 
   6   5   4      965.57      978.78     29.73 o 
   7   5   4       39.76       39.01      5.59 o 
   8   5   4        6.06        6.42      3.39 o 
   9   5   4      265.02      279.23     13.92 o 
  10   5   4      100.86       84.41     13.30 o 
  11   5   4      248.89      278.16     22.61 o 
  12   5   4       20.02       22.49      6.54 o 
 -16   6   4        8.46       10.44      6.78 o 
 -15   6   4       33.13       46.95      7.15 o 
 -14   6   4       10.01        4.11      5.25 o 
 -13   6   4       38.43       35.17      6.40 o 
 -12   6   4        7.56       11.87      4.09 o 
 -11   6   4       16.87       17.33      4.75 o 
 -10   6   4      415.45      388.67     15.27 o 
  -9   6   4      297.63      295.95     12.83 o 
  -8   6   4       46.87       49.67      4.44 o 
  -7   6   4       31.07       21.19      3.08 o 
  -6   6   4      132.68      112.03      7.56 o 
  -5   6   4      444.05      439.96      9.38 o 
  -4   6   4        0.97        0.29      1.36 o 
  -3   6   4        0.71        0.71      2.56 o 
  -2   6   4       88.56      104.06      9.52 o 
  -1   6   4       46.16       47.21      7.03 o 
   0   6   4      412.77      421.10     19.61 o 
   1   6   4       84.86       80.59      9.13 o 
   2   6   4      193.48      193.26      4.90 o 
   3   6   4      406.67      432.75     11.30 o 
   4   6   4       40.07       48.78      3.51 o 
   5   6   4      447.67      456.99     24.51 o 
   6   6   4      126.69      122.20      9.26 o 
   7   6   4        4.24        1.33      3.63 o 
   8   6   4        1.93        4.25      3.79 o 
   9   6   4      386.72      390.74     16.83 o 
  10   6   4      148.81      161.76     11.71 o 
  11   6   4       81.65       78.23     13.17 o 
  12   6   4       26.76       42.21     11.17 o 
 -15   7   4        5.18        5.55      5.31 o 
 -14   7   4        0.40       -4.64      5.71 o 
 -13   7   4       76.29       79.33     12.24 o 
 -12   7   4       34.71       28.25      8.22 o 
 -11   7   4        6.23        7.07      5.59 o 
 -10   7   4       10.47        5.71      6.26 o 
  -9   7   4      159.13      136.63     13.44 o 
  -8   7   4      942.63      951.74     19.44 o 
  -7   7   4        1.63        0.80      2.81 o 
  -6   7   4      126.46      119.83      7.94 o 
  -5   7   4      156.81      141.39      5.63 o 
  -4   7   4      437.03      441.48      9.83 o 
  -3   7   4      163.87      171.83     15.21 o 
  -2   7   4     1409.46     1409.38     34.88 o 
  -1   7   4        3.26        2.47      4.11 o 
   0   7   4      138.11      114.04     11.20 o 
   1   7   4      352.33      348.24     19.55 o 
   2   7   4      200.98      200.79      5.83 o 
   3   7   4        0.98       -0.31      0.63 o 
   4   7   4      512.00      533.83     13.84 o 
   5   7   4       84.25       88.91     12.34 o 
   6   7   4      183.74      179.54     12.28 o 
   7   7   4      129.95      109.32      8.16 o 
   8   7   4       45.37       44.92      6.01 o 
   9   7   4        2.02        4.98      3.61 o 
  10   7   4       13.19       11.47      6.66 o 
  11   7   4        7.07        9.38      8.29 o 
 -14   8   4       55.80       70.93      9.20 o 
 -13   8   4       16.07       15.48      7.31 o 
 -12   8   4       84.62       65.30     11.14 o 
 -11   8   4      146.29      134.60     14.40 o 
 -10   8   4        6.71        2.13      5.18 o 
  -9   8   4       11.79        2.02      4.52 o 
  -8   8   4      355.62      334.47     16.75 o 
  -7   8   4      409.78      382.94     23.47 o 
  -6   8   4       43.29       45.38      5.18 o 
  -5   8   4        1.61        3.14      3.20 o 
  -4   8   4       23.73       15.69      2.20 o 
  -3   8   4       51.65       55.74      7.95 o 
  -2   8   4      783.67      738.39     26.91 o 
  -1   8   4       11.50        8.77      4.74 o 
   0   8   4        8.10       13.78      6.27 o 
   1   8   4      448.41      429.72     12.65 o 
   2   8   4      406.47      405.51     15.96 o 
   3   8   4      604.32      581.12     28.40 o 
   4   8   4      188.44      181.29     16.63 o 
   5   8   4       12.62        8.62      6.99 o 
   6   8   4       18.34        8.94      7.66 o 
   7   8   4      100.72      101.35     14.34 o 
   8   8   4       27.80       36.43     10.00 o 
   9   8   4        4.62       11.33      7.80 o 
  10   8   4       44.96       45.87     11.07 o 
  11   8   4       48.73       60.68     12.33 o 
 -14   9   4        7.05        1.19      5.50 o 
 -13   9   4       20.92       29.89      7.78 o 
 -12   9   4       57.88       55.67      7.81 o 
 -11   9   4        3.36        9.26      6.04 o 
 -10   9   4        1.19       -2.57      5.07 o 
  -9   9   4        4.36        8.99      6.12 o 
  -8   9   4      246.40      244.26     17.62 o 
  -7   9   4      466.07      444.77     14.44 o 
  -6   9   4      739.37      686.70     18.01 o 
  -5   9   4      233.67      245.68     11.09 o 
  -4   9   4      289.48      286.96     21.16 o 
  -3   9   4       60.55       65.58      9.31 o 
  -2   9   4      713.50      702.59     27.58 o 
  -1   9   4      656.35      689.83     30.45 o 
   0   9   4      289.45      286.96     11.62 o 
   1   9   4      345.50      322.45     15.67 o 
   2   9   4     2809.30     2839.36     62.46 o 
   3   9   4      934.87      992.40     38.41 o 
   4   9   4      505.89      536.19     29.30 o 
   5   9   4       37.23       34.39     10.79 o 
   6   9   4      126.98      122.19     16.12 o 
   7   9   4       14.12       17.47      7.56 o 
   8   9   4        4.11        2.19      6.19 o 
   9   9   4      167.00      179.64     20.06 o 
 -12  10   4       18.61       34.67      6.88 o 
 -11  10   4       30.01       30.99      6.40 o 
 -10  10   4       28.55       34.22      6.17 o 
  -9  10   4       77.10       76.31      9.31 o 
  -8  10   4       21.02       21.02      5.06 o 
  -7  10   4        8.64        5.30      5.06 o 
  -6  10   4      140.49       91.15      7.25 o 
  -5  10   4        0.75        4.48      4.26 o 
  -4  10   4     1793.80     1742.09     25.40 o 
  -3  10   4       79.01       77.92      7.27 o 
  -2  10   4        8.50       15.08      4.40 o 
  -1  10   4       13.12        5.95      3.54 o 
   0  10   4       61.17       65.59      6.33 o 
   1  10   4      129.81      132.11     14.40 o 
   2  10   4        1.04        7.39      6.32 o 
   3  10   4       74.12       88.33     13.52 o 
   4  10   4      230.03      221.88     20.31 o 
   5  10   4        8.50        4.36      5.67 o 
   6  10   4        9.46       11.58      8.23 o 
   7  10   4        4.56       -5.95      6.44 o 
   8  10   4       45.97       56.37     12.39 o 
 -11  11   4        0.51       15.19      8.30 o 
 -10  11   4       78.38      115.81     16.55 o 
  -9  11   4        2.15       -3.88      5.12 o 
  -8  11   4       28.21       28.45      5.05 o 
  -7  11   4       91.06      112.09      9.59 o 
  -6  11   4      156.98      160.68     10.80 o 
  -5  11   4       98.59       96.66      7.18 o 
  -4  11   4       79.63       60.18      5.38 o 
  -3  11   4       48.66       40.52      4.74 o 
  -2  11   4       20.31       18.52      4.87 o 
  -1  11   4       10.64       15.93      4.23 o 
   0  11   4       35.45       28.36      7.76 o 
   1  11   4        0.07        5.91      5.56 o 
   2  11   4      157.73      172.04     17.66 o 
   3  11   4       36.94       36.80      9.42 o 
   4  11   4        0.70       -5.56      7.74 o 
   5  11   4      188.16      196.69     20.36 o 
   6  11   4       10.65        3.59      5.89 o 
   7  11   4        3.43        3.55      7.13 o 
  -9  12   4       20.95       36.04     11.47 o 
  -8  12   4       27.65       22.42      8.70 o 
  -7  12   4       71.53       84.03     13.60 o 
  -6  12   4       45.64       49.15     10.34 o 
  -5  12   4        2.34        3.54      6.51 o 
  -4  12   4       56.64       57.07     12.35 o 
  -3  12   4       17.21       10.09      3.95 o 
  -2  12   4       30.09       23.07      6.56 o 
  -1  12   4      126.24      125.37     14.51 o 
   0  12   4        9.41        6.14      6.90 o 
   1  12   4       41.69       41.47      9.24 o 
   2  12   4        0.05        0.96      5.95 o 
   3  12   4       14.46       17.75      8.38 o 
   4  12   4        0.03        7.89      6.70 o 
   5  12   4        0.03        0.92      7.69 o 
  -7  13   4        6.86       12.80      7.52 o 
  -6  13   4       10.00       22.51      9.10 o 
  -5  13   4       62.13       70.70     12.62 o 
  -4  13   4        5.44       21.77      9.05 o 
  -3  13   4        1.76       -1.21      5.80 o 
  -2  13   4       16.32       16.92      7.38 o 
  -1  13   4       16.01        3.62      5.36 o 
   0  13   4       12.67       25.23      8.95 o 
   1  13   4       34.08       46.90     10.99 o 
   2  13   4      118.79      117.93     15.95 o 
   3  13   4        0.55        4.09      6.53 o 
 -17   0   5       26.79       48.52     12.75 o 
 -15   0   5        0.05       -9.95      9.17 o 
 -13   0   5     1050.26     1029.16     38.64 o 
 -11   0   5      647.99      620.39     27.30 o 
  -9   0   5       80.50      116.80     11.17 o 
  -7   0   5     3045.70     3141.81     25.73 o 
  -5   0   5      456.53      358.14     14.26 o 
  -3   0   5     1701.41     1549.06     27.81 o 
  -1   0   5     1282.77     1104.63     22.95 o 
   1   0   5     7174.53     7372.29     42.70 o 
   3   0   5      123.04      143.76      9.37 o 
   5   0   5      116.51      107.42      6.92 o 
   7   0   5      790.17      756.15     19.41 o 
   9   0   5       23.48       22.37      4.66 o 
  11   0   5       47.47       62.91     12.18 o 
  13   0   5       66.92       75.07     13.98 o 
 -17   1   5       17.47       28.95      6.58 o 
 -16   1   5       12.50       13.33      8.81 o 
 -15   1   5        7.10       12.16      8.19 o 
 -14   1   5      215.29      211.53     13.33 o 
 -13   1   5       76.55       77.68      8.15 o 
 -12   1   5        3.49        4.10      3.83 o 
 -11   1   5        8.96       11.87      4.16 o 
 -10   1   5      147.71      134.96      9.03 o 
  -9   1   5     1411.28     1282.29     29.20 o 
  -8   1   5      774.09      804.39     13.35 o 
  -7   1   5     1790.41     2188.97     20.32 o 
  -6   1   5      603.60      671.34     14.54 o 
  -5   1   5      224.61      222.32      5.63 o 
  -4   1   5     1094.17     1124.56     16.40 o 
  -3   1   5       12.61       10.55      4.93 o 
  -2   1   5      259.63      272.59      8.02 o 
  -1   1   5      917.48      948.68     10.07 o 
   0   1   5      207.50      200.26      4.97 o 
   1   1   5      605.99      656.55      9.06 o 
   2   1   5      337.39      387.78      8.72 o 
   3   1   5      681.05      656.45      9.81 o 
   4   1   5        1.86        0.82      1.55 o 
   5   1   5       15.74       14.10      2.61 o 
   6   1   5       78.94       76.44      4.46 o 
   7   1   5       56.99       60.65      4.19 o 
   8   1   5       25.35       26.61      3.34 o 
   9   1   5      143.78      137.76      6.65 o 
  10   1   5        5.90        3.01      4.54 o 
  11   1   5       44.70       51.59      5.82 o 
  12   1   5        0.60        2.76      9.90 o 
  13   1   5        4.12       -4.57      7.43 o 
 -17   2   5        0.32        2.49      4.88 o 
 -16   2   5        1.66        1.41      4.32 o 
 -15   2   5        4.71       17.26      6.23 o 
 -14   2   5      209.96      183.55     12.57 o 
 -13   2   5      331.04      304.90     11.30 o 
 -12   2   5       31.29       39.35      6.11 o 
 -11   2   5       40.03       48.19      5.55 o 
 -10   2   5       14.47       21.32      3.74 o 
  -9   2   5      146.13      132.92      5.68 o 
  -8   2   5      195.08      187.82     10.01 o 
  -7   2   5      249.14      305.71      6.61 o 
  -6   2   5      347.05      385.40      5.51 o 
  -5   2   5       23.66       17.20      2.02 o 
  -4   2   5     1356.90     1349.95     17.47 o 
  -3   2   5      587.61      613.10      9.27 o 
  -2   2   5      402.04      385.85      7.22 o 
  -1   2   5       23.37       28.45      2.16 o 
   0   2   5       52.13       53.10      2.72 o 
   1   2   5     1813.01     2063.95     13.88 o 
   2   2   5     1011.74     1003.05     10.06 o 
   3   2   5      128.90      139.33      6.16 o 
   4   2   5       31.19       30.08      2.44 o 
   5   2   5      160.59      152.35      6.26 o 
   6   2   5       11.28       11.52      2.54 o 
   7   2   5      135.56      141.99      6.66 o 
   8   2   5      370.88      333.50      9.39 o 
   9   2   5        3.56        0.79      3.42 o 
  10   2   5        6.41       10.16      4.75 o 
  11   2   5       68.49       67.32      7.99 o 
  12   2   5        7.54        9.10      4.66 o 
  13   2   5      121.63      122.16     17.59 o 
 -17   3   5       84.40      101.51     11.71 o 
 -16   3   5        0.00        5.30      5.44 o 
 -15   3   5       53.23       74.41      6.61 o 
 -14   3   5       68.13       71.63      7.12 o 
 -13   3   5        1.88        6.34      3.35 o 
 -12   3   5      727.87      667.61     15.57 o 
 -11   3   5        0.31       -1.60      2.51 o 
 -10   3   5       94.48       99.63      5.54 o 
  -9   3   5      956.58      971.03     15.11 o 
  -8   3   5      458.20      427.06     13.57 o 
  -7   3   5      417.57      346.99      9.19 o 
  -6   3   5      973.40      986.55     12.17 o 
  -5   3   5     2863.52     3115.78     22.47 o 
  -4   3   5     2160.65     2123.39     37.67 o 
  -3   3   5       30.08       51.67      3.34 o 
  -2   3   5     2896.99     3074.33     18.06 o 
  -1   3   5      622.90      608.30     10.53 o 
   0   3   5      705.04      795.07      9.25 o 
   1   3   5      205.17      190.77      5.38 o 
   2   3   5        8.98       11.72      1.53 o 
   3   3   5     1188.57     1201.06     23.73 o 
   4   3   5      173.51      186.84      5.75 o 
   5   3   5      380.21      370.56      9.84 o 
   6   3   5        0.47        1.95      1.96 o 
   7   3   5      849.85      814.13     15.52 o 
   8   3   5       30.18       25.24      7.54 o 
   9   3   5       56.76       47.96      9.38 o 
  10   3   5        7.79       10.11      6.69 o 
  11   3   5       35.31       40.50      9.56 o 
  12   3   5       10.25       15.95      5.74 o 
 -17   4   5        1.41        4.52      4.53 o 
 -16   4   5        2.02       -0.63      7.61 o 
 -15   4   5        5.82       -0.16      4.14 o 
 -14   4   5      218.16      214.25     10.17 o 
 -13   4   5       16.32       25.24      7.50 o 
 -12   4   5      289.70      271.21     10.13 o 
 -11   4   5        0.21        0.86      2.44 o 
 -10   4   5      234.25      220.99     11.28 o 
  -9   4   5      142.74      152.18      9.02 o 
  -8   4   5     2095.86     2158.47     30.18 o 
  -7   4   5      223.86      214.00      7.45 o 
  -6   4   5      108.66      128.15      4.55 o 
  -5   4   5      116.04       89.95      3.80 o 
  -4   4   5      567.59      538.67      8.09 o 
  -3   4   5       27.15       21.59      2.10 o 
  -2   4   5      810.33      848.63      9.55 o 
  -1   4   5       73.81       68.99      2.42 o 
   0   4   5       81.10       71.40      3.06 o 
   1   4   5      660.45      666.67     12.07 o 
   2   4   5      123.35      111.19      4.37 o 
   3   4   5      832.76      906.80     28.27 o 
   4   4   5      297.41      295.81     19.78 o 
   5   4   5       56.66       78.84     10.31 o 
   6   4   5      266.48      243.93     17.36 o 
   7   4   5      271.23      244.60     18.13 o 
   8   4   5       67.23       71.42     11.10 o 
   9   4   5       17.67       22.39      7.42 o 
  10   4   5      104.75      110.68     14.63 o 
  11   4   5      182.22      196.50     13.89 o 
  12   4   5        7.02        8.13      6.47 o 
 -16   5   5        2.76        3.86      4.38 o 
 -15   5   5       41.27       46.19      7.58 o 
 -14   5   5        3.26        7.32      4.81 o 
 -13   5   5       28.75       30.01      4.17 o 
 -12   5   5       40.40       48.18     11.75 o 
 -11   5   5      224.82      216.03     14.46 o 
 -10   5   5      220.01      216.52     11.31 o 
  -9   5   5      582.26      599.01     17.36 o 
  -8   5   5      127.12      136.00      6.34 o 
  -7   5   5      284.10      345.75     13.68 o 
  -6   5   5      151.32      146.22      4.87 o 
  -5   5   5        6.07       11.07      1.66 o 
  -4   5   5      559.79      567.93      7.93 o 
  -3   5   5       41.45       34.46      7.78 o 
  -2   5   5        8.53        7.57      4.27 o 
  -1   5   5      303.01      322.55     16.55 o 
   0   5   5      895.83      848.18     21.01 o 
   1   5   5      252.41      290.18      6.10 o 
   2   5   5     1311.38     1325.21     13.57 o 
   3   5   5      192.60      209.27      6.04 o 
   4   5   5     1321.24     1299.44     38.58 o 
   5   5   5       36.51       47.13      9.08 o 
   6   5   5        7.58        5.42      5.98 o 
   7   5   5       23.22       19.06      6.64 o 
   8   5   5      146.81      125.14     14.48 o 
   9   5   5      384.63      423.40     26.30 o 
  10   5   5        0.02        4.79      6.70 o 
  11   5   5       15.89       22.72      8.33 o 
  12   5   5        4.85        3.85      4.88 o 
 -16   6   5        6.21        8.16      5.54 o 
 -15   6   5       83.51       96.95     10.39 o 
 -14   6   5       30.18       21.82      9.65 o 
 -13   6   5        3.01        6.33      4.18 o 
 -12   6   5        0.01       -0.79      3.71 o 
 -11   6   5      166.20      119.70      9.20 o 
 -10   6   5        4.02        0.79      3.81 o 
  -9   6   5      430.47      447.34     15.21 o 
  -8   6   5      496.96      485.55     11.59 o 
  -7   6   5      167.52      162.99      6.67 o 
  -6   6   5       54.88       51.09      3.13 o 
  -5   6   5       20.40       24.28      2.15 o 
  -4   6   5       15.61       12.59      3.98 o 
  -3   6   5      280.57      301.07     16.04 o 
  -2   6   5     1691.52     1705.92     38.41 o 
  -1   6   5     2498.44     2578.64     48.37 o 
   0   6   5     2229.47     2283.44     46.93 o 
   1   6   5        0.04        0.09      0.65 o 
   2   6   5      165.09      174.47      4.89 o 
   3   6   5      268.93      237.34      8.00 o 
   4   6   5       13.82        7.98      5.85 o 
   5   6   5        3.67        9.16      5.70 o 
   6   6   5      176.05      183.09     16.72 o 
   7   6   5        4.42        3.28      6.23 o 
   8   6   5       22.17       15.66      7.04 o 
   9   6   5      202.89      294.54     23.64 o 
  10   6   5        4.99        7.51      7.47 o 
  11   6   5       48.43       36.00     10.60 o 
 -15   7   5       57.70       43.92     10.59 o 
 -14   7   5        3.40        4.25      6.46 o 
 -13   7   5        7.66        5.73      4.09 o 
 -12   7   5       21.24       22.72      7.93 o 
 -11   7   5        0.03       -3.14      3.40 o 
 -10   7   5       19.31       18.91      4.50 o 
  -9   7   5     1195.79     1136.99     18.55 o 
  -8   7   5        5.88       13.84      4.02 o 
  -7   7   5       10.59       10.89      3.67 o 
  -6   7   5      423.32      433.96     10.14 o 
  -5   7   5      154.46      146.08      5.57 o 
  -4   7   5        0.02        0.67      0.91 o 
  -3   7   5      367.10      337.64     17.70 o 
  -2   7   5        2.67        2.39      4.90 o 
  -1   7   5       28.39       31.59      7.05 o 
   0   7   5       85.10       76.66      9.82 o 
   1   7   5      153.84      163.00      7.63 o 
   2   7   5      120.25      134.84     13.95 o 
   3   7   5      918.24      928.70     35.29 o 
   4   7   5       11.42       14.50      5.87 o 
   5   7   5      478.01      465.20     26.61 o 
   6   7   5        6.55       -1.07      6.07 o 
   7   7   5       15.22       10.45      6.53 o 
   8   7   5      132.31      162.87     17.91 o 
   9   7   5      260.80      279.53     23.42 o 
  10   7   5       19.81       14.42      7.13 o 
  11   7   5       84.99       99.65     15.41 o 
 -15   8   5        0.00      -12.32      8.29 o 
 -14   8   5        0.47       13.35      7.32 o 
 -13   8   5       51.21       50.41     10.76 o 
 -12   8   5       59.32       57.66     10.92 o 
 -11   8   5       31.13       23.82      7.65 o 
 -10   8   5       32.36       28.53      8.18 o 
  -9   8   5       22.96       24.93      4.31 o 
  -8   8   5      109.67      124.68      8.62 o 
  -7   8   5      212.39      217.48     10.58 o 
  -6   8   5        1.91       -2.52      3.24 o 
  -5   8   5        0.35        6.11      3.91 o 
  -4   8   5       73.56       88.45      9.94 o 
  -3   8   5      166.87      149.08     13.07 o 
  -2   8   5       44.50       61.46      9.47 o 
  -1   8   5        0.28        4.81      5.29 o 
   0   8   5       23.44       20.24      6.14 o 
   1   8   5        1.86       -8.87      6.95 o 
   2   8   5      523.97      530.43     12.41 o 
   3   8   5      227.95      228.50     18.67 o 
   4   8   5       27.00       36.01      9.70 o 
   5   8   5       15.59       29.90      9.81 o 
   6   8   5      327.48      362.79     25.32 o 
   7   8   5       52.94       29.28      9.29 o 
   8   8   5       18.72       31.12      9.84 o 
   9   8   5        0.16        7.54      6.55 o 
  10   8   5       94.88      130.09     17.79 o 
 -14   9   5        0.23       -6.72      6.94 o 
 -13   9   5        8.83       12.33      7.72 o 
 -12   9   5        1.30        3.72      5.91 o 
 -11   9   5       97.53       83.73     12.09 o 
 -10   9   5      150.00      122.49     13.74 o 
  -9   9   5      293.05      287.03     19.98 o 
  -8   9   5      182.11      183.78      9.98 o 
  -7   9   5      305.44      327.69     13.21 o 
  -6   9   5      198.51      182.25     10.09 o 
  -5   9   5      391.87      349.05     13.95 o 
  -4   9   5      786.92      866.62     30.30 o 
  -3   9   5      478.56      507.38     24.11 o 
  -2   9   5       50.02       37.56      8.31 o 
  -1   9   5       96.27      103.60     12.39 o 
   0   9   5       24.43       27.52      6.59 o 
   1   9   5      608.49      588.77     15.58 o 
   2   9   5        4.03       12.01      6.85 o 
   3   9   5      225.11      230.68     19.32 o 
   4   9   5      142.17      137.29     15.96 o 
   5   9   5      350.63      340.18     24.86 o 
   6   9   5       21.15       32.07     10.34 o 
   7   9   5      124.23      126.23     17.12 o 
   8   9   5      174.64      186.11     20.82 o 
   9   9   5      115.30      135.16     18.34 o 
 -13  10   5        4.84        9.52      6.56 o 
 -12  10   5       39.64       58.80      8.16 o 
 -11  10   5       28.22       27.62      8.29 o 
 -10  10   5        1.67        1.64      4.98 o 
  -9  10   5       13.25       21.54      7.55 o 
  -8  10   5      131.87      135.06     14.27 o 
  -7  10   5       24.29       28.04     10.22 o 
  -6  10   5       77.35       77.02      7.17 o 
  -5  10   5       77.01       60.76      6.56 o 
  -4  10   5       16.49       24.69      5.17 o 
  -3  10   5      760.91      719.76     29.68 o 
  -2  10   5       17.66       13.07      6.65 o 
  -1  10   5        2.84        2.18      2.99 o 
   0  10   5       68.63       56.34      5.98 o 
   1  10   5      381.83      389.71     24.90 o 
   2  10   5      328.03      332.78     23.65 o 
   3  10   5       43.29       46.23     10.37 o 
   4  10   5       52.58       59.72     12.71 o 
   5  10   5       80.44       92.50     14.56 o 
   6  10   5       18.14       22.91      8.80 o 
   7  10   5        5.47       -6.29      8.61 o 
 -11  11   5       10.69        8.11      7.65 o 
 -10  11   5      146.14      172.40     12.76 o 
  -9  11   5       27.82       23.98      5.83 o 
  -8  11   5       17.61       18.48      5.51 o 
  -7  11   5        8.86        7.69      4.48 o 
  -6  11   5       15.00       19.06      4.92 o 
  -5  11   5       78.99       98.94      7.11 o 
  -4  11   5        0.01       -2.35      2.91 o 
  -3  11   5        0.93        1.55      4.41 o 
  -2  11   5      147.08      148.55      9.92 o 
  -1  11   5       78.42       95.61     13.14 o 
   0  11   5       54.33       51.46     10.28 o 
   1  11   5       64.07       53.91     10.43 o 
   2  11   5      160.93      193.86     19.43 o 
   3  11   5       42.11       52.12     11.09 o 
   4  11   5      218.89      235.96     22.39 o 
   5  11   5        2.28       20.48      9.84 o 
   6  11   5       57.03       49.76     11.32 o 
 -10  12   5       26.21       49.51     11.97 o 
  -9  12   5       22.78       23.38      9.62 o 
  -8  12   5        6.06        7.76      7.22 o 
  -7  12   5       17.91       34.15     10.36 o 
  -6  12   5       43.64       33.78      9.03 o 
  -5  12   5        2.74        6.21      4.02 o 
  -4  12   5      154.43      176.48      9.39 o 
  -3  12   5        4.59       13.09      4.54 o 
  -2  12   5       12.46       19.24      8.06 o 
  -1  12   5       61.12       73.01     12.56 o 
   0  12   5        4.35       -5.80      7.12 o 
   1  12   5       30.84       34.73     10.25 o 
   2  12   5       55.64       43.96     10.59 o 
   3  12   5       61.26       54.06     11.31 o 
   4  12   5        1.65        2.94      5.60 o 
   5  12   5        0.72        0.47      6.95 o 
  -7  13   5       19.13       19.55      9.17 o 
  -6  13   5       41.19       45.96     11.41 o 
  -5  13   5        3.86        8.86      6.05 o 
  -4  13   5       27.91       18.37      8.08 o 
  -3  13   5       10.27       13.45      6.96 o 
  -2  13   5        3.13       -7.89      5.67 o 
  -1  13   5       77.40      108.65     15.01 o 
   0  13   5        0.09        5.24      7.49 o 
   1  13   5       18.23       19.78      7.77 o 
   2  13   5        6.82        9.92      8.76 o 
 -16   0   6        1.91      -14.55      9.70 o 
 -14   0   6       80.07       68.98     11.85 o 
 -12   0   6       58.33       48.27      9.47 o 
 -10   0   6     1707.49     1570.14     40.60 o 
  -8   0   6     3438.17     3323.35     27.78 o 
  -6   0   6      380.62      361.22     15.67 o 
  -4   0   6     3099.46     3174.57     44.04 o 
  -2   0   6      246.25      242.43     12.20 o 
   0   0   6    10797.71    10462.21     77.42 o 
   2   0   6      369.74      376.32     15.68 o 
   4   0   6        2.54        0.03      3.37 o 
   6   0   6      110.35      135.92      8.71 o 
   8   0   6     1845.69     1861.54     33.19 o 
  10   0   6      157.07      168.78     18.64 o 
  12   0   6       15.88       30.91     10.00 o 
 -17   1   6        0.69       -1.95      4.75 o 
 -16   1   6        9.69        4.01      4.58 o 
 -15   1   6       32.84       35.30      6.61 o 
 -14   1   6       43.90       37.20     10.05 o 
 -13   1   6       14.20       10.30     10.17 o 
 -12   1   6      703.80      664.23     20.83 o 
 -11   1   6      173.97      173.13     10.60 o 
 -10   1   6        0.00        3.92      3.82 o 
  -9   1   6        8.86        8.58      2.14 o 
  -8   1   6       27.43       17.11      2.45 o 
  -7   1   6      172.99      164.62      8.14 o 
  -6   1   6     1106.28     1178.01     16.20 o 
  -5   1   6        0.25       -0.59      2.07 o 
  -4   1   6      227.15      216.13      4.31 o 
  -3   1   6      337.63      354.63      6.85 o 
  -2   1   6      582.91      530.11      8.09 o 
  -1   1   6       10.29       15.17      2.07 o 
   0   1   6     3148.02     3253.25     21.26 o 
   1   1   6     2440.54     2325.60     24.14 o 
   2   1   6       54.64       44.70      3.84 o 
   3   1   6      548.64      550.31     11.65 o 
   4   1   6      634.82      624.28     12.86 o 
   5   1   6        0.31        1.95      2.33 o 
   6   1   6      268.64      252.97      8.09 o 
   7   1   6        0.48       -1.93      2.41 o 
   8   1   6      141.85      145.01      6.79 o 
   9   1   6        3.15        6.28      3.38 o 
  10   1   6       63.38       53.29      6.10 o 
  11   1   6       64.39       64.96      9.28 o 
  12   1   6        3.16       -8.46      5.64 o 
 -17   2   6       62.34       61.97      9.09 o 
 -16   2   6       33.25       18.23      5.58 o 
 -15   2   6       86.06       74.91      8.82 o 
 -14   2   6        1.38       -2.68      4.22 o 
 -13   2   6        1.94       -1.84      6.57 o 
 -12   2   6     1424.40     1396.76     30.22 o 
 -11   2   6      624.28      639.62     19.46 o 
 -10   2   6      416.41      463.04     19.05 o 
  -9   2   6       78.75      109.43      7.72 o 
  -8   2   6       56.27       55.69      5.57 o 
  -7   2   6     1296.06     1280.78     34.81 o 
  -6   2   6     1283.87     1279.25     16.95 o 
  -5   2   6     1257.89     1185.59     15.50 o 
  -4   2   6     1533.68     1616.95     20.63 o 
  -3   2   6     1296.92     1233.36     28.28 o 
  -2   2   6        5.67        2.80      2.08 o 
  -1   2   6       30.24       50.26      2.90 o 
   0   2   6      339.22      434.59      7.83 o 
   1   2   6      705.82      637.18     12.78 o 
   2   2   6     3132.64     3276.10     22.22 o 
   3   2   6      589.58      561.03     12.28 o 
   4   2   6        5.75       10.29      1.87 o 
   5   2   6        0.69        2.70      3.63 o 
   6   2   6      152.49      151.89      6.95 o 
   7   2   6       29.90       34.06      3.86 o 
   8   2   6       24.17       22.35      4.36 o 
   9   2   6      136.13      125.34      8.56 o 
  10   2   6      103.20      112.97     10.52 o 
  11   2   6        0.10        2.05      5.52 o 
  12   2   6       10.25        6.19      6.71 o 
 -17   3   6       75.62      100.94     28.55 o 
 -16   3   6        0.15        1.53      5.61 o 
 -15   3   6       18.08       14.03      4.68 o 
 -14   3   6       27.16       14.99      4.55 o 
 -13   3   6       19.61       13.88      3.23 o 
 -12   3   6      160.17      170.15      7.85 o 
 -11   3   6      977.53      925.35     16.18 o 
 -10   3   6        8.16       21.44      2.80 o 
  -9   3   6      216.07      176.67      7.10 o 
  -8   3   6      331.99      333.51      7.14 o 
  -7   3   6      209.40      182.01      6.98 o 
  -6   3   6      307.95      352.02      7.59 o 
  -5   3   6      954.71      925.73     25.69 o 
  -4   3   6      704.43      679.84     11.91 o 
  -3   3   6      274.48      301.13      6.27 o 
  -2   3   6     1993.57     1968.24     22.50 o 
  -1   3   6      384.40      410.10      8.87 o 
   0   3   6       66.57       59.02      4.62 o 
   1   3   6     2353.11     2469.51     17.73 o 
   2   3   6      206.45      220.62      7.66 o 
   3   3   6        0.07        1.38      1.62 o 
   4   3   6       11.16       10.88      1.98 o 
   5   3   6        7.90        9.84      1.95 o 
   6   3   6      104.01      108.80      6.27 o 
   7   3   6        2.88        8.32      5.90 o 
   8   3   6      742.62      702.71     30.86 o 
   9   3   6      149.61      180.60     12.49 o 
  10   3   6       20.68       29.07      6.56 o 
  11   3   6       33.03       28.12      7.03 o 
  12   3   6       25.73       28.76     10.06 o 
 -17   4   6       79.59       72.74      9.44 o 
 -16   4   6       64.25       61.89      8.46 o 
 -15   4   6        6.42        1.83      4.83 o 
 -14   4   6        0.68       -6.93      4.62 o 
 -13   4   6      434.78      367.84     11.97 o 
 -12   4   6        0.24        2.90      2.61 o 
 -11   4   6      575.43      593.81     15.19 o 
 -10   4   6      204.56      209.83      7.42 o 
  -9   4   6       23.88       20.96      4.51 o 
  -8   4   6       38.66       44.92      4.23 o 
  -7   4   6       49.10       74.72      4.66 o 
  -6   4   6       20.31       14.03      2.00 o 
  -5   4   6      301.88      380.80     10.04 o 
  -4   4   6      996.17      980.45     14.71 o 
  -3   4   6      787.28      810.20     12.22 o 
  -2   4   6     1068.29     1103.19     11.78 o 
  -1   4   6      255.92      250.17      9.28 o 
   0   4   6      563.04      596.13     13.75 o 
   1   4   6      147.19      138.78      4.99 o 
   2   4   6      197.44      232.23      6.52 o 
   3   4   6      798.10      733.07     13.84 o 
   4   4   6      344.94      327.14      9.03 o 
   5   4   6       73.59       74.21     10.19 o 
   6   4   6      207.74      202.30     16.54 o 
   7   4   6       97.79       95.90     12.88 o 
   8   4   6        0.10       -8.17      5.60 o 
   9   4   6      200.50      217.42     19.18 o 
  10   4   6       73.84       75.05     12.49 o 
  11   4   6       36.52       30.78      6.24 o 
 -17   5   6       27.73       42.05      8.21 o 
 -16   5   6        8.82        6.85      5.04 o 
 -15   5   6       15.82        7.69      7.41 o 
 -14   5   6        8.87        7.83      4.07 o 
 -13   5   6        4.00        0.83      6.84 o 
 -12   5   6      946.92      918.92     17.88 o 
 -11   5   6      378.00      359.21     15.09 o 
 -10   5   6      324.13      287.02     12.88 o 
  -9   5   6       12.92        7.29      3.54 o 
  -8   5   6       65.61       73.95      4.96 o 
  -7   5   6       24.37       23.47      3.33 o 
  -6   5   6       94.07      118.05      4.46 o 
  -5   5   6      505.58      566.92      9.17 o 
  -4   5   6      338.68      361.33      8.32 o 
  -3   5   6      416.88      373.16     25.72 o 
  -2   5   6      289.86      317.79     17.00 o 
  -1   5   6      261.02      261.18     15.87 o 
   0   5   6      190.63      156.54      5.67 o 
   1   5   6     1864.40     1995.48     17.47 o 
   2   5   6     1407.79     1402.32     24.05 o 
   3   5   6        1.05        1.33      1.33 o 
   4   5   6       30.89       20.58      6.96 o 
   5   5   6       15.76       12.46      7.10 o 
   6   5   6      182.68      197.79     17.14 o 
   7   5   6       25.74       13.17      7.39 o 
   8   5   6       21.28       23.51      8.97 o 
   9   5   6       23.37       32.83      9.50 o 
  10   5   6       19.59       33.91     10.27 o 
  11   5   6       14.88       28.80      9.50 o 
 -16   6   6       13.83       13.32      7.38 o 
 -15   6   6      106.98       95.11      9.83 o 
 -14   6   6       14.54       23.68     10.07 o 
 -13   6   6       82.01       84.81      8.78 o 
 -12   6   6        8.45       18.31      5.16 o 
 -11   6   6      436.01      402.37     16.02 o 
 -10   6   6      305.94      261.17     12.30 o 
  -9   6   6       28.17       29.85      3.95 o 
  -8   6   6      119.23      109.84      5.95 o 
  -7   6   6       33.25       30.39      3.56 o 
  -6   6   6      151.55      151.70      4.97 o 
  -5   6   6      179.57      185.07      6.67 o 
  -4   6   6      243.87      199.33     13.80 o 
  -3   6   6        0.36       -1.60      4.54 o 
  -2   6   6     1283.66     1369.67     36.30 o 
  -1   6   6       59.22       69.90      9.65 o 
   0   6   6     1437.52     1474.93     59.55 o 
   1   6   6       67.78       67.51      3.06 o 
   2   6   6      386.87      421.16      8.63 o 
   3   6   6        3.12        5.28      5.61 o 
   4   6   6       26.14       33.02      8.35 o 
   5   6   6      180.91      149.51     15.43 o 
   6   6   6      104.11       95.58     13.32 o 
   7   6   6       18.58       12.77      6.22 o 
   8   6   6       40.50       31.39      9.56 o 
   9   6   6       55.20       72.81     13.30 o 
  10   6   6       29.68       24.92      8.66 o 
 -16   7   6       12.18       19.09      6.36 o 
 -15   7   6       18.84       19.24      5.57 o 
 -14   7   6       19.08       22.82      6.21 o 
 -13   7   6      119.60      124.61     10.34 o 
 -12   7   6      151.35      167.24     11.32 o 
 -11   7   6        0.00        2.53      3.46 o 
 -10   7   6      761.63      734.60     20.61 o 
  -9   7   6      142.54      142.95      7.13 o 
  -8   7   6     1207.94     1157.34     18.50 o 
  -7   7   6      727.74      693.85     13.66 o 
  -6   7   6       27.65       26.97      2.98 o 
  -5   7   6      251.18      294.85     16.95 o 
  -4   7   6      132.25      145.27     12.80 o 
  -3   7   6       46.59       41.12      7.99 o 
  -2   7   6       58.84       53.89      8.56 o 
  -1   7   6       81.41       75.21     10.34 o 
   0   7   6      217.46      202.00     16.07 o 
   1   7   6      475.01      488.30     25.14 o 
   2   7   6      213.75      204.53     16.93 o 
   3   7   6        1.44       -4.03      6.14 o 
   4   7   6       22.30       22.43      8.10 o 
   5   7   6       62.97       55.41     10.42 o 
   6   7   6       93.94       89.89     13.50 o 
   7   7   6      182.99      218.66     20.12 o 
   8   7   6       72.93       89.11     14.10 o 
   9   7   6        0.99       19.68      9.46 o 
  10   7   6        9.33        7.40      6.15 o 
 -15   8   6        7.53       13.33      7.12 o 
 -14   8   6        2.21        3.61      5.84 o 
 -13   8   6       46.97       45.85     10.71 o 
 -12   8   6      158.17      157.43     16.91 o 
 -11   8   6       92.71       93.50     12.87 o 
 -10   8   6       95.57       81.00     11.86 o 
  -9   8   6        0.27        1.62      3.20 o 
  -8   8   6      537.67      540.35     17.03 o 
  -7   8   6      229.54      226.25     16.71 o 
  -6   8   6       34.34       34.34      5.29 o 
  -5   8   6        0.58        3.49      5.06 o 
  -4   8   6       13.33       11.82      6.73 o 
  -3   8   6        9.53       -2.58      5.23 o 
  -2   8   6      891.94      921.27     32.88 o 
  -1   8   6      908.48      886.30     33.50 o 
   0   8   6       42.56       39.33      8.64 o 
   1   8   6       39.57       34.68      8.42 o 
   2   8   6      138.38      160.01     16.16 o 
   3   8   6       20.67       24.21      7.87 o 
   4   8   6      130.83      103.51     13.81 o 
   5   8   6      112.21      112.40     15.15 o 
   6   8   6       10.74       16.10      9.02 o 
   7   8   6        1.40        9.93      8.96 o 
   8   8   6       10.22       24.38      9.51 o 
   9   8   6       40.88       34.91     10.49 o 
 -14   9   6        0.01       -0.93      6.41 o 
 -13   9   6        2.44       -5.23      6.72 o 
 -12   9   6        1.58        9.27      6.38 o 
 -11   9   6       51.91       54.73     10.79 o 
 -10   9   6      135.99       99.59     13.27 o 
  -9   9   6       51.58       52.73      9.94 o 
  -8   9   6      246.71      229.04     11.60 o 
  -7   9   6      346.83      311.60     13.58 o 
  -6   9   6       34.09       31.49      5.07 o 
  -5   9   6        2.86        2.75      3.67 o 
  -4   9   6      768.34      757.76     30.17 o 
  -3   9   6      439.62      420.95     23.27 o 
  -2   9   6        1.26       11.01      6.86 o 
  -1   9   6      103.46      105.85     13.00 o 
   0   9   6      241.81      248.70     19.43 o 
   1   9   6      252.28      226.50     18.95 o 
   2   9   6       93.27      108.00     14.26 o 
   3   9   6      128.50      112.82     14.87 o 
   4   9   6        0.80        1.37      7.16 o 
   5   9   6      331.52      356.35     26.62 o 
   6   9   6      202.34      221.99     21.60 o 
   7   9   6        2.35       -2.11      6.58 o 
   8   9   6        0.07       -0.64      7.26 o 
 -13  10   6        1.08       -6.22      6.58 o 
 -12  10   6       17.15       17.81      7.66 o 
 -11  10   6        0.18        0.50      5.09 o 
 -10  10   6        2.05       14.25      7.91 o 
  -9  10   6      133.34      125.55     14.39 o 
  -8  10   6       31.62       22.71      7.47 o 
  -7  10   6        2.87        4.85      4.66 o 
  -6  10   6        0.72       -1.88      3.60 o 
  -5  10   6       57.47       56.07      6.65 o 
  -4  10   6        4.74       12.72      5.93 o 
  -3  10   6       26.53       27.99      8.37 o 
  -2  10   6      346.94      339.60     22.33 o 
  -1  10   6      189.51      212.18     18.06 o 
   0  10   6      210.43      218.50     18.77 o 
   1  10   6      538.02      532.76     29.55 o 
   2  10   6        9.48       11.82      6.98 o 
   3  10   6      146.25      140.96     17.28 o 
   4  10   6      194.53      215.21     21.38 o 
   5  10   6        4.47        3.86      7.78 o 
   6  10   6       10.98       24.12      9.20 o 
   7  10   6        1.39       -8.67      7.21 o 
 -11  11   6        5.88        8.91      6.27 o 
 -10  11   6       17.76       18.12      7.71 o 
  -9  11   6        1.59        7.38      6.31 o 
  -8  11   6        8.01       12.73      7.16 o 
  -7  11   6        4.44        2.88      5.07 o 
  -6  11   6       47.81       55.59      6.75 o 
  -5  11   6       24.55       23.90      5.90 o 
  -4  11   6       51.52       48.38      9.80 o 
  -3  11   6       32.20       36.17      6.10 o 
  -2  11   6       13.83       21.44      5.21 o 
  -1  11   6      271.21      284.53     22.12 o 
   0  11   6       56.18       41.42      9.26 o 
   1  11   6      106.64      103.82     14.73 o 
   2  11   6        2.93        2.52      5.79 o 
   3  11   6      235.70      248.58     22.98 o 
   4  11   6       58.45       91.59     15.29 o 
   5  11   6      137.10      138.35     18.09 o 
  -9  12   6       43.99       51.20     12.15 o 
  -8  12   6        8.75        3.86      6.78 o 
  -7  12   6       27.67       26.37      5.99 o 
  -6  12   6       63.30       73.52      8.30 o 
  -5  12   6        1.43        0.56      3.10 o 
  -4  12   6       17.78       17.79      5.00 o 
  -3  12   6       55.89       60.86     11.05 o 
  -2  12   6      125.87      132.78     15.71 o 
  -1  12   6        1.20        4.00      7.60 o 
   0  12   6      116.05      129.52     15.78 o 
   1  12   6       33.94       22.52      7.65 o 
   2  12   6       16.08        8.45      7.03 o 
   3  12   6       49.42       57.87     12.11 o 
   4  12   6        0.00       -9.04      9.12 o 
  -7  13   6      224.02      282.95     23.90 o 
  -6  13   6      121.11      120.60     15.57 o 
  -5  13   6        0.76       -0.43      5.83 o 
  -4  13   6       17.46       19.23      7.27 o 
  -3  13   6       18.66       28.03      8.50 o 
  -2  13   6        6.76       -2.45      7.39 o 
  -1  13   6       68.54       57.14     11.98 o 
   0  13   6        0.10       -5.13      8.54 o 
   1  13   6        1.58        2.69      6.81 o 
 -17   0   7      147.40      134.55     17.21 o 
 -15   0   7       54.85       61.79     11.05 o 
 -13   0   7       30.47       34.07      8.47 o 
 -11   0   7      279.72      350.13     20.60 o 
  -9   0   7      123.37      136.99     11.94 o 
  -7   0   7        6.53        4.37      1.92 o 
  -5   0   7      218.57      276.34     10.06 o 
  -3   0   7        8.62       -5.17      4.46 o 
  -1   0   7      120.24       76.96      8.15 o 
   1   0   7     6342.31     6389.57     66.72 o 
   3   0   7      596.10      603.93     16.30 o 
   5   0   7      142.65      150.15      9.26 o 
   7   0   7      137.39      139.76      9.69 o 
   9   0   7      361.14      398.44     27.42 o 
  11   0   7        7.89       -1.92      7.03 o 
 -18   1   7       90.25       93.91     11.02 o 
 -17   1   7        1.36       10.19      5.77 o 
 -16   1   7        0.00       -2.17      5.33 o 
 -15   1   7       34.12       37.35      8.23 o 
 -14   1   7      103.00      103.96      9.78 o 
 -13   1   7      344.22      337.16     15.79 o 
 -12   1   7       70.44       77.39      7.80 o 
 -11   1   7      566.99      533.44     36.02 o 
 -10   1   7       89.39       99.35      5.47 o 
  -9   1   7      206.82      231.94      7.54 o 
  -8   1   7        4.73        5.32      3.23 o 
  -7   1   7     1263.16     1225.93     21.83 o 
  -6   1   7      105.29      108.15      5.53 o 
  -5   1   7       56.24       55.60      5.01 o 
  -4   1   7       62.52       43.67      2.65 o 
  -3   1   7      132.81      133.71      4.91 o 
  -2   1   7     2597.69     2650.05     22.39 o 
  -1   1   7      104.94      149.30      5.91 o 
   0   1   7     2916.12     3028.97     26.09 o 
   1   1   7     8705.08     8686.62     48.14 o 
   2   1   7      734.29      749.72     13.95 o 
   3   1   7       29.13       26.50      3.53 o 
   4   1   7      304.14      308.38     12.35 o 
   5   1   7       57.45       55.16      4.72 o 
   6   1   7        0.15        2.21      2.69 o 
   7   1   7      304.99      329.45     10.06 o 
   8   1   7       11.53        6.67      2.72 o 
   9   1   7        7.92       12.07      4.62 o 
  10   1   7       31.39       33.39      7.30 o 
  11   1   7       49.53       48.49      8.32 o 
 -18   2   7      136.08      177.57     20.65 o 
 -17   2   7      175.72      197.91     14.77 o 
 -16   2   7        0.32       -6.00      5.33 o 
 -15   2   7       13.57        8.46      4.40 o 
 -14   2   7        8.38        9.64      4.20 o 
 -13   2   7       36.27       34.11      6.15 o 
 -12   2   7      194.88      196.67     11.92 o 
 -11   2   7     1034.48      967.89     23.98 o 
 -10   2   7      989.55      954.12     22.69 o 
  -9   2   7      257.69      278.99     11.84 o 
  -8   2   7      104.41      107.40     10.81 o 
  -7   2   7     1277.50     1487.92     19.84 o 
  -6   2   7       42.42       58.27      4.21 o 
  -5   2   7       84.27      101.12      6.37 o 
  -4   2   7      183.62      175.81      7.58 o 
  -3   2   7      892.01      868.28     25.87 o 
  -2   2   7       14.22       18.06      2.60 o 
  -1   2   7       64.17       42.16      3.42 o 
   0   2   7     1527.01     1537.86     18.70 o 
   1   2   7       42.80       40.09      4.40 o 
   2   2   7      194.36      210.60      7.58 o 
   3   2   7        0.90       -0.13      2.70 o 
   4   2   7        0.82        6.79      2.52 o 
   5   2   7      137.03      128.80      7.56 o 
   6   2   7        1.01       -1.09      3.18 o 
   7   2   7      253.74      255.27      8.81 o 
   8   2   7      156.98      139.80      8.72 o 
   9   2   7        0.74       -4.15      5.02 o 
  10   2   7       52.84       53.00     25.51 o 
  11   2   7       11.17       26.42      9.21 o 
 -18   3   7        6.48       -0.12      8.18 o 
 -17   3   7       35.73       36.18      7.55 o 
 -16   3   7       76.49       65.07      8.39 o 
 -15   3   7       32.59       24.98      6.20 o 
 -14   3   7       13.13       17.02      8.67 o 
 -13   3   7       84.07       76.06     14.31 o 
 -12   3   7      344.05      333.96     15.24 o 
 -11   3   7      160.67      146.32     11.04 o 
 -10   3   7      149.59      151.37      9.57 o 
  -9   3   7        0.43       -0.55      3.48 o 
  -8   3   7      153.10      154.25      6.97 o 
  -7   3   7        0.29       -0.16      2.40 o 
  -6   3   7        0.07       -0.43      2.26 o 
  -5   3   7      190.78      202.78      8.03 o 
  -4   3   7        4.21       14.40      2.82 o 
  -3   3   7      463.51      509.99     20.62 o 
  -2   3   7      224.16      180.05     12.86 o 
  -1   3   7      809.84      821.24     26.50 o 
   0   3   7      127.72      120.36      6.90 o 
   1   3   7        0.01       -1.37      2.24 o 
   2   3   7       78.93       90.96      7.48 o 
   3   3   7       15.40       13.93      2.25 o 
   4   3   7        3.15        2.08      2.04 o 
   5   3   7      339.81      319.33     12.53 o 
   6   3   7       75.74       73.24      5.65 o 
   7   3   7       17.64       24.10      7.84 o 
   8   3   7      212.92      220.57     18.22 o 
   9   3   7       92.35       69.14      8.67 o 
  10   3   7        7.70        8.85      9.08 o 
  11   3   7        7.98        4.39      6.68 o 
 -17   4   7        2.26        4.50      5.00 o 
 -16   4   7        0.39       -3.49      6.57 o 
 -15   4   7        5.43        0.31      4.06 o 
 -14   4   7       50.82       51.71      7.17 o 
 -13   4   7       20.43       19.40      5.11 o 
 -12   4   7     1012.44      946.76     18.56 o 
 -11   4   7       97.92       87.65      4.99 o 
 -10   4   7       19.50       23.73      4.00 o 
  -9   4   7       74.97       82.00      4.43 o 
  -8   4   7      172.07      180.18      7.46 o 
  -7   4   7       44.36       53.05      4.33 o 
  -6   4   7      112.74      128.32      5.85 o 
  -5   4   7     1281.45     1390.11     13.82 o 
  -4   4   7       22.88       16.65      2.06 o 
  -3   4   7       21.68       21.07      2.15 o 
  -2   4   7       87.07       92.28      5.87 o 
  -1   4   7      419.08      441.48     20.64 o 
   0   4   7       58.55       71.66      4.74 o 
   1   4   7        1.72        2.04      1.61 o 
   2   4   7        3.94        4.85      2.24 o 
   3   4   7        4.69        1.83      1.91 o 
   4   4   7      116.43       81.66     10.99 o 
   5   4   7       46.39       38.79      8.23 o 
   6   4   7       29.66       35.79      8.35 o 
   7   4   7       72.78       68.45     10.86 o 
   8   4   7       94.55       84.89     12.48 o 
   9   4   7      308.28      320.07     23.61 o 
  10   4   7        2.49        8.98      5.31 o 
  11   4   7      122.82      108.95     15.45 o 
 -17   5   7        9.31        6.99      4.95 o 
 -16   5   7       26.23       34.23      7.26 o 
 -15   5   7       84.37       94.53     10.12 o 
 -14   5   7       94.44       90.77      9.24 o 
 -13   5   7       14.61       11.98      9.38 o 
 -12   5   7      256.21      259.80     13.48 o 
 -11   5   7      733.31      667.21     17.03 o 
 -10   5   7      311.78      282.86     13.41 o 
  -9   5   7       27.08       23.24      3.69 o 
  -8   5   7       30.16       24.29      3.35 o 
  -7   5   7      118.06      114.55      5.81 o 
  -6   5   7      349.50      348.01      9.21 o 
  -5   5   7      136.56      156.83      6.63 o 
  -4   5   7      103.56      110.48      7.15 o 
  -3   5   7      505.37      529.32      8.16 o 
  -2   5   7       17.56       24.54      1.58 o 
  -1   5   7       58.39       60.10      3.48 o 
   0   5   7       36.57       32.51      3.03 o 
   1   5   7      311.47      310.91      7.68 o 
   2   5   7       19.09       23.02      3.73 o 
   3   5   7       21.03       20.53      5.68 o 
   4   5   7        0.80       -1.95      5.78 o 
   5   5   7        0.18       -5.49      6.41 o 
   6   5   7       10.79       -4.09      5.42 o 
   7   5   7       47.72       61.50     11.25 o 
   8   5   7       17.04       15.27      7.96 o 
   9   5   7       38.37       63.75     12.00 o 
  10   5   7       48.12       61.17     12.38 o 
 -16   6   7       13.30       12.93      5.95 o 
 -15   6   7       51.11       47.91      7.54 o 
 -14   6   7       14.18       17.03      8.19 o 
 -13   6   7      404.42      395.96     17.50 o 
 -12   6   7       42.14       42.58      6.61 o 
 -11   6   7      203.94      209.85     11.73 o 
 -10   6   7      197.31      196.12     10.87 o 
  -9   6   7     1144.49     1085.36     18.74 o 
  -8   6   7      420.94      442.60     11.70 o 
  -7   6   7       21.02       20.68      2.42 o 
  -6   6   7        8.60       17.66      3.90 o 
  -5   6   7      155.19      156.32      6.04 o 
  -4   6   7       53.38       66.95     11.62 o 
  -3   6   7      115.98      107.01     11.27 o 
  -2   6   7      112.52      114.31     12.13 o 
  -1   6   7      552.46      529.96     24.66 o 
   0   6   7      147.10      124.04      8.56 o 
   1   6   7       47.32       45.25      4.55 o 
   2   6   7      328.02      330.27     21.16 o 
   3   6   7       11.13       17.43      6.88 o 
   4   6   7      152.23      170.20     16.50 o 
   5   6   7       43.82       61.50     11.08 o 
   6   6   7      240.92      276.83     22.10 o 
   7   6   7       52.34       72.98     12.74 o 
   8   6   7        1.95       -1.15      6.78 o 
   9   6   7       76.03       63.78     12.41 o 
  10   6   7       27.29       29.06      9.58 o 
 -16   7   7       81.04      104.92     10.90 o 
 -15   7   7       68.45       72.93      8.72 o 
 -14   7   7       73.89       73.11      8.84 o 
 -13   7   7       54.32       49.29      8.90 o 
 -12   7   7      539.76      513.60     18.98 o 
 -11   7   7        3.34        3.12      3.59 o 
 -10   7   7      609.56      606.07     14.77 o 
  -9   7   7      344.76      362.33     11.68 o 
  -8   7   7       59.38       47.77      4.39 o 
  -7   7   7        2.77        3.10      2.44 o 
  -6   7   7      402.07      379.04     14.74 o 
  -5   7   7      248.13      265.43     17.13 o 
  -4   7   7       33.52       34.31      7.67 o 
  -3   7   7      249.58      254.75     17.38 o 
  -2   7   7      135.70      159.77     14.47 o 
  -1   7   7       26.46       37.97      8.79 o 
   0   7   7       23.94       22.24      8.13 o 
   1   7   7       93.64       85.43     11.62 o 
   2   7   7       14.93        6.87      6.11 o 
   3   7   7      382.31      387.95     24.49 o 
   4   7   7        7.22       20.00      8.35 o 
   5   7   7        4.51        8.14      6.72 o 
   6   7   7      225.61      265.32     22.36 o 
   7   7   7        0.77       -8.30      7.04 o 
   8   7   7      103.98      100.81     14.90 o 
   9   7   7       10.04        9.07      8.08 o 
 -15   8   7        7.20       -0.66      6.71 o 
 -14   8   7        1.40        1.00      7.30 o 
 -13   8   7      121.51       78.52     12.35 o 
 -12   8   7       87.92      111.41      9.42 o 
 -11   8   7        4.82        1.06      5.79 o 
 -10   8   7      111.56       89.98      7.82 o 
  -9   8   7       31.08       18.50      5.65 o 
  -8   8   7       89.53       69.61      7.03 o 
  -7   8   7      118.21      106.94      8.35 o 
  -6   8   7      215.64      211.74     11.54 o 
  -5   8   7      711.91      626.83     27.14 o 
  -4   8   7     1192.67     1236.74     38.36 o 
  -3   8   7     1094.61     1058.43     36.28 o 
  -2   8   7     3087.65     3116.29     63.26 o 
  -1   8   7      259.42      271.62     19.53 o 
   0   8   7      862.12      890.78     35.65 o 
   1   8   7      302.78      313.19     21.85 o 
   2   8   7       19.47       23.07      7.88 o 
   3   8   7        0.48        2.95      7.01 o 
   4   8   7       11.15       13.31      7.67 o 
   5   8   7        1.09        1.87      5.61 o 
   6   8   7       52.38       39.86     10.87 o 
   7   8   7       24.29       14.87      7.30 o 
   8   8   7      105.98       84.74     14.70 o 
 -14   9   7        0.39       11.07      8.66 o 
 -13   9   7        1.55        8.44      7.65 o 
 -12   9   7       28.53       34.25      9.60 o 
 -11   9   7        3.23        1.14      5.85 o 
 -10   9   7        2.45       -9.49      7.53 o 
  -9   9   7       13.77        5.31      9.73 o 
  -8   9   7        2.95        0.50      3.59 o 
  -7   9   7       82.73       71.78      9.06 o 
  -6   9   7        7.68        9.22      6.68 o 
  -5   9   7       26.18       23.27      7.45 o 
  -4   9   7      107.49      118.93     13.02 o 
  -3   9   7       47.93       49.71     10.02 o 
  -2   9   7      306.39      314.02     21.46 o 
  -1   9   7      297.81      286.77     20.82 o 
   0   9   7       66.60       78.42     12.05 o 
   1   9   7       80.07       74.45     11.77 o 
   2   9   7        0.57        2.53      6.45 o 
   3   9   7      237.66      234.18     21.05 o 
   4   9   7       38.36       38.85      9.83 o 
   5   9   7       46.22       39.84     10.76 o 
   6   9   7       40.36       42.30     10.84 o 
   7   9   7        3.28        6.48      8.43 o 
 -13  10   7       31.96       66.65     12.02 o 
 -12  10   7        0.04        0.88      6.64 o 
 -11  10   7        9.42       19.15      8.52 o 
 -10  10   7       13.22        7.68      5.80 o 
  -9  10   7        3.93       13.23      7.80 o 
  -8  10   7       18.59       21.50      8.55 o 
  -7  10   7       12.54       14.13      6.02 o 
  -6  10   7        1.02       -1.80      3.65 o 
  -5  10   7       79.25       73.19     10.60 o 
  -4  10   7        9.16       18.36      7.50 o 
  -3  10   7        5.34        5.49      6.49 o 
  -2  10   7      588.17      559.67     29.34 o 
  -1  10   7       11.67        7.64      6.78 o 
   0  10   7       22.77       28.33      9.27 o 
   1  10   7        3.50        0.52      7.31 o 
   2  10   7      243.03      237.85     21.21 o 
   3  10   7      463.55      481.39     30.49 o 
   4  10   7       98.38      118.42     16.27 o 
   5  10   7      141.00      142.64     17.84 o 
   6  10   7       67.29       96.58     16.37 o 
 -11  11   7       12.61        2.13      5.92 o 
 -10  11   7       36.10       40.76      9.52 o 
  -9  11   7        0.89       -5.78      7.12 o 
  -8  11   7       46.99       73.67     12.09 o 
  -7  11   7        1.51        4.26      4.30 o 
  -6  11   7        8.60       20.01      5.41 o 
  -5  11   7        1.53       -1.62      3.97 o 
  -4  11   7       28.16       24.96      8.22 o 
  -3  11   7      225.49      208.54     18.75 o 
  -2  11   7      137.54      161.15     17.19 o 
  -1  11   7       28.17       20.27      7.99 o 
   0  11   7      141.03      129.62     16.58 o 
   1  11   7        0.14       -1.46      7.46 o 
   2  11   7       76.07       85.62     13.98 o 
   3  11   7       23.68       23.63     10.27 o 
   4  11   7       19.10        6.60      7.71 o 
  -9  12   7       21.63       35.79      9.30 o 
  -8  12   7       64.50       84.44     13.36 o 
  -7  12   7        1.38       -3.02      5.52 o 
  -6  12   7        5.89        5.56      6.15 o 
  -5  12   7       51.12       46.25      5.75 o 
  -4  12   7       32.11       42.94     12.80 o 
  -3  12   7        3.36        4.73      6.48 o 
  -2  12   7        0.91       -3.73      6.61 o 
  -1  12   7       33.37       34.08     10.12 o 
   0  12   7        2.62       17.00      8.90 o 
   1  12   7        1.79        8.74      9.72 o 
   2  12   7        0.31       -1.11      6.16 o 
  -6  13   7        3.62        6.60      6.27 o 
  -4  13   7        0.12        3.65      5.44 o 
  -3  13   7       18.01       23.55      8.53 o 
  -2  13   7       31.58       19.10      8.85 o 
  -1  13   7       35.91       35.07     10.19 o 
 -18   0   8       98.93      150.19     19.03 o 
 -16   0   8        0.01        3.08      7.63 o 
 -14   0   8       19.55       32.67      8.59 o 
 -12   0   8       74.68       65.14      9.97 o 
 -10   0   8     1463.77     1449.08     39.82 o 
  -8   0   8       51.17       40.29      5.04 o 
  -6   0   8     1096.41     1132.98     29.78 o 
  -4   0   8     1006.59     1138.83     30.39 o 
  -2   0   8       18.02       15.38      6.01 o 
   0   0   8     2351.81     2262.59     42.31 o 
   2   0   8      201.41      194.67      9.75 o 
   4   0   8      613.49      595.77     17.87 o 
   6   0   8      247.17      225.16     12.03 o 
   8   0   8      102.68       93.38      8.66 o 
  10   0   8        5.03        3.98      6.97 o 
 -18   1   8        1.52       -1.52      4.87 o 
 -17   1   8        2.28        4.55      6.58 o 
 -16   1   8        0.39       -5.51      5.99 o 
 -15   1   8        9.48       20.95      5.73 o 
 -14   1   8       16.06       26.52      6.27 o 
 -13   1   8        0.32       -0.57      3.51 o 
 -12   1   8      337.97      356.73     19.86 o 
 -11   1   8      803.00      768.41     21.54 o 
 -10   1   8       46.51       39.72      3.57 o 
  -9   1   8       78.79       82.91      4.56 o 
  -8   1   8       23.56       31.27      4.60 o 
  -7   1   8        0.33        1.42      2.73 o 
  -6   1   8      372.30      341.25      9.78 o 
  -5   1   8      405.26      445.12      7.56 o 
  -4   1   8        0.75        0.99      1.51 o 
  -3   1   8      164.46      210.45      6.73 o 
  -2   1   8      167.76      159.72      6.33 o 
  -1   1   8     1617.46     1731.93     20.44 o 
   0   1   8       92.84      111.05      5.76 o 
   1   1   8      676.43      723.16     24.03 o 
   2   1   8      907.31      966.24     16.89 o 
   3   1   8      121.64      133.00      6.82 o 
   4   1   8       59.77       48.58      6.27 o 
   5   1   8     1026.41      977.59     16.70 o 
   6   1   8      136.55      136.21      6.81 o 
   7   1   8       37.24       41.03      4.59 o 
   8   1   8       13.68       15.51      4.04 o 
   9   1   8        3.22       14.15      3.81 o 
  10   1   8        5.51        3.22      5.52 o 
 -18   2   8        2.97        3.41      5.19 o 
 -17   2   8        2.06       -2.18      4.54 o 
 -16   2   8       33.12       28.91      6.59 o 
 -15   2   8        2.42        6.16      4.91 o 
 -14   2   8      123.69      119.24     10.20 o 
 -13   2   8      320.31      289.57     14.78 o 
 -12   2   8       55.94       58.20      7.02 o 
 -11   2   8      373.96      343.18     14.74 o 
 -10   2   8       30.33       26.40      4.78 o 
  -9   2   8       19.78       28.70      4.64 o 
  -8   2   8      201.28      199.45      8.10 o 
  -7   2   8      823.04      822.87     15.33 o 
  -6   2   8      755.26      716.17     17.83 o 
  -5   2   8      555.09      563.12     18.15 o 
  -4   2   8     3237.39     3357.54     53.86 o 
  -3   2   8     2221.38     2287.17     25.22 o 
  -2   2   8     1725.07     1848.02     20.55 o 
  -1   2   8      307.59      342.62      9.31 o 
   0   2   8       69.99       67.47      4.59 o 
   1   2   8       19.94       26.70      3.35 o 
   2   2   8      110.83      104.90      5.85 o 
   3   2   8        0.26       -0.65      2.50 o 
   4   2   8      186.22      177.27     11.44 o 
   5   2   8       86.91       75.00      5.50 o 
   6   2   8      391.93      372.35     11.86 o 
   7   2   8       76.00       74.34      6.91 o 
   8   2   8        4.05       -1.94      6.55 o 
   9   2   8       15.69       13.76      3.83 o 
  10   2   8       70.96       82.77     14.86 o 
 -18   3   8       52.98       84.29     14.71 o 
 -17   3   8       21.40       32.21      7.21 o 
 -16   3   8        0.52       -0.71      5.23 o 
 -15   3   8       39.20       41.52      6.87 o 
 -14   3   8      112.08       82.89      9.49 o 
 -13   3   8        5.34        1.72      4.37 o 
 -12   3   8      695.79      694.76     21.98 o 
 -11   3   8      136.40      131.58      9.50 o 
 -10   3   8       33.12       26.67      5.09 o 
  -9   3   8      108.79       97.27      7.42 o 
  -8   3   8      184.96      172.41      7.57 o 
  -7   3   8      793.53      786.39     15.08 o 
  -6   3   8      177.83      207.19      8.85 o 
  -5   3   8       33.00       36.92     10.34 o 
  -4   3   8      228.47      208.78      8.50 o 
  -3   3   8      146.99      166.76     13.09 o 
  -2   3   8        1.70       -0.16      4.88 o 
  -1   3   8      728.31      764.85     27.47 o 
   0   3   8       12.18       10.30      7.04 o 
   1   3   8       12.12       10.08      3.09 o 
   2   3   8        6.46        8.58      2.54 o 
   3   3   8      422.13      434.20     11.62 o 
   4   3   8      104.73       94.56      7.70 o 
   5   3   8       16.10       12.71      3.11 o 
   6   3   8        0.81       -0.42      5.65 o 
   7   3   8       20.89       19.32      8.06 o 
   8   3   8       11.90       12.82      7.56 o 
   9   3   8       48.71       49.57     11.87 o 
  10   3   8        0.85       -5.34      4.33 o 
 -17   4   8        5.00        2.57      4.92 o 
 -16   4   8      112.06      159.27     12.76 o 
 -15   4   8       46.81       53.52      7.97 o 
 -14   4   8       77.54       57.45      7.40 o 
 -13   4   8        9.53       -0.03      6.42 o 
 -12   4   8        3.74        2.44      3.91 o 
 -11   4   8      251.44      248.36     14.62 o 
 -10   4   8       97.09       87.84      7.60 o 
  -9   4   8        6.38        3.95      4.26 o 
  -8   4   8      157.20      146.88      7.06 o 
  -7   4   8       67.58       78.53      5.11 o 
  -6   4   8     1117.93     1089.40     28.36 o 
  -5   4   8        2.06        0.15      1.55 o 
  -4   4   8        7.46       14.45      2.12 o 
  -3   4   8       42.73       52.10      3.36 o 
  -2   4   8      566.62      533.46     23.59 o 
  -1   4   8       46.25       35.82      7.57 o 
   0   4   8        8.33        6.17      2.69 o 
   1   4   8        1.67       -5.42      5.95 o 
   2   4   8      141.17      140.82     13.94 o 
   3   4   8       69.54       71.79     10.48 o 
   4   4   8      324.51      312.63     11.01 o 
   5   4   8       28.21       38.18      9.26 o 
   6   4   8      114.88      127.57     14.74 o 
   7   4   8        0.09        8.36      6.94 o 
   8   4   8       46.38       50.20     10.58 o 
   9   4   8      185.02      213.26     20.25 o 
  10   4   8       60.79       61.01     11.94 o 
 -17   5   8        2.76        2.49      7.18 o 
 -16   5   8        1.14        7.25      5.02 o 
 -15   5   8        3.38       -0.15      5.95 o 
 -14   5   8       46.73       41.78      6.79 o 
 -13   5   8       69.45       53.45      7.42 o 
 -12   5   8       27.33       16.69      4.81 o 
 -11   5   8      157.87      163.51     18.76 o 
 -10   5   8       75.65       47.26      4.67 o 
  -9   5   8      249.63      252.68      9.41 o 
  -8   5   8        6.11       11.90      3.13 o 
  -7   5   8       55.01       44.51      4.00 o 
  -6   5   8       11.54       16.85      2.00 o 
  -5   5   8      171.87      174.09      5.45 o 
  -4   5   8      246.53      233.53      6.25 o 
  -3   5   8       61.68       65.61      4.08 o 
  -2   5   8        9.69        9.68      2.19 o 
  -1   5   8      123.35      138.77      7.81 o 
   0   5   8       33.79       26.16      3.24 o 
   1   5   8      278.99      292.72     19.34 o 
   2   5   8      261.14      230.88     17.91 o 
   3   5   8        3.01       13.17      6.03 o 
   4   5   8       37.69       58.28     10.69 o 
   5   5   8      101.38       86.78     12.20 o 
   6   5   8      241.34      239.37     20.31 o 
   7   5   8        6.61        5.90      6.02 o 
   8   5   8       47.64       49.28     10.87 o 
   9   5   8       25.32       30.74      9.79 o 
 -16   6   8       12.47       14.35      6.26 o 
 -15   6   8      423.51      445.57     20.17 o 
 -14   6   8      111.90      148.40     11.63 o 
 -13   6   8      161.47      147.66     10.98 o 
 -12   6   8      212.73      200.21     13.08 o 
 -11   6   8        6.85       10.84      6.47 o 
 -10   6   8      164.50      146.72      7.59 o 
  -9   6   8       73.51       81.87      5.75 o 
  -8   6   8      761.34      733.29     15.09 o 
  -7   6   8       43.36       44.78      4.11 o 
  -6   6   8      309.08      302.02      9.47 o 
  -5   6   8       50.26       39.83      3.29 o 
  -4   6   8        3.45        2.96      1.04 o 
  -3   6   8      961.20      967.98     33.46 o 
  -2   6   8        9.89       13.95      6.91 o 
  -1   6   8       15.33        9.12      4.45 o 
   0   6   8      182.63      195.08     16.77 o 
   1   6   8        0.51        5.96      6.18 o 
   2   6   8       79.75       92.40     12.97 o 
   3   6   8       36.54       21.12      7.06 o 
   4   6   8      185.12      196.23     18.62 o 
   5   6   8       14.60       17.39      8.01 o 
   6   6   8      439.09      462.10     28.77 o 
   7   6   8       23.65       26.97      9.72 o 
   8   6   8       53.14       55.20     12.07 o 
   9   6   8      112.91      113.59     16.42 o 
 -16   7   8        6.19        8.94      5.32 o 
 -15   7   8       31.52       49.66      7.87 o 
 -14   7   8      195.47      194.70     13.12 o 
 -13   7   8       19.62       23.29      5.49 o 
 -12   7   8        6.87       12.01      4.36 o 
 -11   7   8       59.23       61.11      6.65 o 
 -10   7   8      115.14       89.22      6.05 o 
  -9   7   8       62.20       57.97      7.97 o 
  -8   7   8       41.12       40.98      4.15 o 
  -7   7   8      192.27      202.65      7.46 o 
  -6   7   8        0.10        0.27      2.57 o 
  -5   7   8      107.61      109.42     12.25 o 
  -4   7   8      480.02      452.78     23.67 o 
  -3   7   8       54.69       45.35      8.91 o 
  -2   7   8       52.18       49.90     10.37 o 
  -1   7   8     1099.74     1115.27     38.77 o 
   0   7   8      358.22      325.38     21.78 o 
   1   7   8      441.99      447.16     26.01 o 
   2   7   8        8.92       -1.73      6.56 o 
   3   7   8      234.95      216.36     19.17 o 
   4   7   8       49.28       48.73     10.52 o 
   5   7   8      106.06       85.84     13.29 o 
   6   7   8      173.61      168.15     18.13 o 
   7   7   8       64.65       75.89     13.75 o 
   8   7   8        4.38       18.22      8.75 o 
 -15   8   8       12.78        2.57      6.64 o 
 -14   8   8        2.40       24.43      9.29 o 
 -13   8   8       17.84       29.02      9.24 o 
 -12   8   8       63.90       64.39     11.63 o 
 -11   8   8        0.56        1.47      3.38 o 
 -10   8   8      238.12      189.21     15.01 o 
  -9   8   8      320.25      283.38     14.37 o 
  -8   8   8       20.45       20.19      5.13 o 
  -7   8   8      872.77      837.72     25.81 o 
  -6   8   8       75.85       79.53     11.08 o 
  -5   8   8       30.54       32.71      8.17 o 
  -4   8   8      188.88      213.60     17.27 o 
  -3   8   8      819.47      859.63     34.36 o 
  -2   8   8     2567.37     2430.62     58.13 o 
  -1   8   8      401.02      424.26     25.26 o 
   0   8   8       38.15       40.98      8.96 o 
   1   8   8       10.09       13.35      6.73 o 
   2   8   8      294.03      281.93     22.37 o 
   3   8   8       39.53       29.13      8.48 o 
   4   8   8      135.58      127.18     16.49 o 
   5   8   8       13.41        9.32      7.03 o 
   6   8   8       12.57       17.73      7.67 o 
   7   8   8       89.25       95.20     15.27 o 
 -14   9   8       19.85       18.75      8.67 o 
 -13   9   8       10.61        9.14      7.24 o 
 -12   9   8       68.21       56.12     11.22 o 
 -11   9   8        2.63       14.67      8.11 o 
 -10   9   8        0.02        2.39      3.81 o 
  -9   9   8       36.82       41.74      7.29 o 
  -8   9   8        4.14        4.10      4.22 o 
  -7   9   8        5.97        4.24      4.22 o 
  -6   9   8      137.34      137.15     10.42 o 
  -5   9   8       30.71       43.32      9.25 o 
  -4   9   8        0.04        4.20      6.26 o 
  -3   9   8        1.39        2.03      6.23 o 
  -2   9   8      155.28      156.78     15.96 o 
  -1   9   8        5.00       -1.29      7.27 o 
   0   9   8        5.03       12.79      7.54 o 
   1   9   8       17.93       23.66      8.19 o 
   2   9   8       13.73        8.04      6.70 o 
   3   9   8        1.38       -1.11      7.22 o 
   4   9   8      139.61      160.69     18.62 o 
   5   9   8        0.73       -1.65      7.02 o 
   6   9   8        0.01        6.52      7.41 o 
 -13  10   8        2.61       -4.65      5.92 o 
 -12  10   8        0.62        0.47      6.08 o 
 -11  10   8       29.83       15.11      7.00 o 
 -10  10   8        1.36        8.32      6.47 o 
  -9  10   8       26.98       22.51      5.53 o 
  -8  10   8       11.43       17.71      5.16 o 
  -7  10   8       99.28      104.08      9.44 o 
  -6  10   8        0.14        3.91      4.22 o 
  -5  10   8       34.52       36.66      9.30 o 
  -4  10   8     1125.61     1131.17     41.61 o 
  -3  10   8        0.64        6.97      7.30 o 
  -2  10   8        9.03       18.63      7.76 o 
  -1  10   8      138.63      124.75     15.61 o 
   0  10   8       78.74       72.16     13.17 o 
   1  10   8      217.88      233.50     21.92 o 
   2  10   8       68.41       71.26     12.92 o 
   3  10   8       12.73       14.67      8.77 o 
   4  10   8       65.27       60.62     12.80 o 
   5  10   8        5.10        6.92      7.64 o 
 -11  11   8        3.22        0.73      7.11 o 
 -10  11   8       14.47       18.46      8.57 o 
  -9  11   8        0.64        1.04      5.18 o 
  -8  11   8        0.18      -10.01      6.81 o 
  -7  11   8        3.58       -5.74      3.83 o 
  -6  11   8      102.36      133.22     14.50 o 
  -5  11   8       90.55      107.81     13.88 o 
  -4  11   8        5.72        0.64      5.71 o 
  -3  11   8       10.97       25.24      9.35 o 
  -2  11   8       71.37       87.78     13.67 o 
  -1  11   8        6.36        1.26      5.37 o 
   0  11   8        8.88       20.40      7.95 o 
   1  11   8       72.96       76.35     13.39 o 
   2  11   8        1.51        8.50      8.11 o 
   3  11   8       27.81       23.09      9.24 o 
  -9  12   8      116.28      123.70     16.06 o 
  -8  12   8       37.06       50.85     10.57 o 
  -7  12   8      143.11      166.81     17.82 o 
  -6  12   8        6.89       12.37      7.56 o 
  -5  12   8      104.00      102.64      9.83 o 
  -4  12   8      196.26      248.88     21.61 o 
  -3  12   8       48.17       61.76     12.05 o 
  -2  12   8        6.04       10.93      7.03 o 
  -1  12   8        0.96       -4.15      6.27 o 
   0  12   8       23.90       23.42      9.28 o 
   1  12   8        9.68       35.05     10.44 o 
 -17   0   9       29.19       20.78      8.79 o 
 -15   0   9       97.98       92.25     13.61 o 
 -13   0   9      104.95       86.97     11.72 o 
 -11   0   9     1611.00     1478.18     42.43 o 
  -9   0   9        0.05        2.50      4.93 o 
  -7   0   9     2077.64     2160.36     44.27 o 
  -5   0   9        4.07        6.01      4.31 o 
  -3   0   9       27.56       34.44      6.81 o 
  -1   0   9        0.31       -0.86      4.75 o 
   1   0   9     2099.47     2160.89     44.42 o 
   3   0   9     1732.28     1633.49     30.02 o 
   5   0   9       76.31       68.59      7.19 o 
   7   0   9      570.61      556.54     20.07 o 
   9   0   9       10.48        8.35      7.65 o 
 -18   1   9        0.68        1.20     13.69 o 
 -17   1   9       17.27       15.75      5.03 o 
 -16   1   9       42.82       41.99      7.00 o 
 -15   1   9       15.33       24.37      5.79 o 
 -14   1   9       75.17       78.63      8.45 o 
 -13   1   9        7.87        9.83      5.77 o 
 -12   1   9       22.38       19.60      7.98 o 
 -11   1   9      340.52      296.76     16.97 o 
 -10   1   9      278.38      296.60     10.79 o 
  -9   1   9       10.52        9.51      7.76 o 
  -8   1   9      219.39      238.80     15.64 o 
  -7   1   9      397.63      443.56     21.90 o 
  -6   1   9        5.15        6.08      2.68 o 
  -5   1   9      638.63      685.39     16.07 o 
  -4   1   9      408.82      421.66     11.35 o 
  -3   1   9      324.40      326.38      9.01 o 
  -2   1   9      213.69      200.98      7.42 o 
  -1   1   9        2.64        3.06      3.12 o 
   0   1   9      277.76      266.08      9.17 o 
   1   1   9      802.05      807.85     16.01 o 
   2   1   9       22.75       22.36      4.58 o 
   3   1   9       53.38       63.40      6.45 o 
   4   1   9     1103.68     1104.25     18.02 o 
   5   1   9       40.04       46.36      4.32 o 
   6   1   9      123.04      114.35      6.44 o 
   7   1   9       24.21       21.84      4.54 o 
   8   1   9       16.44       19.28      5.25 o 
   9   1   9      130.90      128.96     13.93 o 
 -18   2   9        0.07       -1.95      4.99 o 
 -17   2   9        8.80        6.23      8.58 o 
 -16   2   9       58.05       58.16      8.42 o 
 -15   2   9      157.24      164.50     12.24 o 
 -14   2   9        7.27        6.90      4.01 o 
 -13   2   9      329.71      306.76     15.24 o 
 -12   2   9       21.70       24.97      5.20 o 
 -11   2   9      100.43      118.11      9.14 o 
 -10   2   9      594.71      587.24     24.15 o 
  -9   2   9      220.41      192.79     10.35 o 
  -8   2   9      591.89      636.32     14.49 o 
  -7   2   9       13.83       15.95      3.30 o 
  -6   2   9        1.81        1.25      3.58 o 
  -5   2   9      207.28      233.59     21.55 o 
  -4   2   9      724.96      803.81     27.92 o 
  -3   2   9      310.63      285.80      8.43 o 
  -2   2   9       41.34       33.85      3.65 o 
  -1   2   9        0.38       -3.54      2.64 o 
   0   2   9       16.37       18.08      3.26 o 
   1   2   9      124.33      138.88      8.91 o 
   2   2   9     1122.26     1050.49     23.88 o 
   3   2   9       16.24       20.37      5.37 o 
   4   2   9       68.12       66.06      6.63 o 
   5   2   9      375.43      351.96     11.86 o 
   6   2   9        0.56       -3.89      4.01 o 
   7   2   9       48.80       34.77      5.27 o 
   8   2   9        0.40        1.96      3.97 o 
   9   2   9        3.26       -2.27      4.57 o 
 -18   3   9       27.88       26.04      8.83 o 
 -17   3   9        0.13       -2.05      4.97 o 
 -16   3   9        0.11       -5.33      4.59 o 
 -15   3   9        0.97        3.78      4.65 o 
 -14   3   9        4.69       10.86      6.20 o 
 -13   3   9        7.16       12.63      4.55 o 
 -12   3   9      654.37      606.10     20.42 o 
 -11   3   9       22.55       23.97      5.11 o 
 -10   3   9        0.96        0.99      9.09 o 
  -9   3   9       10.62        0.41      3.41 o 
  -8   3   9       81.00       78.57      5.62 o 
  -7   3   9      475.03      563.81     13.27 o 
  -6   3   9       85.12       76.23      6.18 o 
  -5   3   9      385.83      437.83     13.71 o 
  -4   3   9        1.63        0.74      5.12 o 
  -3   3   9        2.61       -2.80      5.50 o 
  -2   3   9     1100.26     1108.87     34.33 o 
  -1   3   9      238.53      263.56     11.30 o 
   0   3   9       83.22       90.31      6.79 o 
   1   3   9       16.54       11.57      2.94 o 
   2   3   9       37.37       39.39      5.26 o 
   3   3   9       12.02       10.41      3.07 o 
   4   3   9        6.09        2.90      2.58 o 
   5   3   9        7.50       12.32      6.61 o 
   6   3   9       65.36       68.22     11.13 o 
   7   3   9       17.73        2.58      6.48 o 
   8   3   9       11.96       18.48      6.03 o 
   9   3   9        0.03       -1.19      4.70 o 
 -17   4   9       28.90       37.86      7.19 o 
 -16   4   9        0.02        5.55      5.97 o 
 -15   4   9       12.23        8.18     10.16 o 
 -14   4   9       30.32       38.10      6.41 o 
 -13   4   9       30.59       30.61      5.43 o 
 -12   4   9       44.68       30.66      5.54 o 
 -11   4   9       21.49       19.39      4.81 o 
 -10   4   9        6.48        9.55      4.19 o 
  -9   4   9        0.22       -0.01      3.01 o 
  -8   4   9       53.60       52.44      4.63 o 
  -7   4   9       88.82       89.09      5.68 o 
  -6   4   9      379.96      372.91     15.13 o 
  -5   4   9     1010.44     1157.86     23.53 o 
  -4   4   9      354.71      364.50     11.35 o 
  -3   4   9        7.20       11.78      5.96 o 
  -2   4   9       73.85       68.93      9.82 o 
  -1   4   9      598.60      612.83     27.01 o 
   0   4   9       55.34       51.70      9.36 o 
   1   4   9        9.49       11.91      5.70 o 
   2   4   9      248.47      255.52     19.24 o 
   3   4   9      720.15      677.98     30.88 o 
   4   4   9       18.45       36.28      9.75 o 
   5   4   9       26.61       16.11      6.82 o 
   6   4   9        0.68       -6.12      6.72 o 
   7   4   9       74.45       73.03     12.49 o 
   8   4   9       27.68       17.62      7.02 o 
   9   4   9       15.84        8.55      6.79 o 
 -17   5   9        6.45        4.75      4.81 o 
 -16   5   9       36.40       39.25      7.61 o 
 -15   5   9       12.78       13.44      7.12 o 
 -14   5   9       64.46       56.55      7.57 o 
 -13   5   9        8.38        6.29      9.38 o 
 -12   5   9       47.16       38.19      7.17 o 
 -11   5   9      182.78      192.80     11.28 o 
 -10   5   9        0.54        0.41      4.42 o 
  -9   5   9       68.58       77.50      5.75 o 
  -8   5   9        0.31        0.18      2.80 o 
  -7   5   9      205.21      177.27      6.75 o 
  -6   5   9     1006.60     1008.12     12.93 o 
  -5   5   9       11.46       11.51      2.05 o 
  -4   5   9      129.69      146.07      7.65 o 
  -3   5   9       42.62       48.32      4.07 o 
  -2   5   9        8.98       -1.08      6.50 o 
  -1   5   9       29.55       28.49      7.08 o 
   0   5   9       29.59       48.04      9.46 o 
   1   5   9       66.14       78.62     11.35 o 
   2   5   9      148.33      132.62     14.65 o 
   3   5   9      100.52      113.45     14.05 o 
   4   5   9       36.82       35.32      9.52 o 
   5   5   9      277.27      329.81     23.65 o 
   6   5   9       15.42       25.49      9.05 o 
   7   5   9        0.17       -5.33      6.47 o 
   8   5   9       13.70        6.34      5.94 o 
 -16   6   9      206.15      236.62     19.92 o 
 -15   6   9       22.57       23.10     16.94 o 
 -14   6   9      125.76      118.48     12.22 o 
 -13   6   9       32.32       40.65      9.07 o 
 -12   6   9       42.05       40.05      6.58 o 
 -11   6   9      170.26      149.82     10.02 o 
 -10   6   9      240.39      244.78      9.92 o 
  -9   6   9        9.92       10.32      3.34 o 
  -8   6   9       91.09      100.48      6.03 o 
  -7   6   9      120.10      133.44      9.56 o 
  -6   6   9      865.08      877.20     16.43 o 
  -5   6   9      737.20      730.85     13.43 o 
  -4   6   9       80.38       89.23     10.43 o 
  -3   6   9      276.49      276.64     13.06 o 
  -2   6   9       64.21       56.77      3.41 o 
  -1   6   9       98.74       86.85     12.09 o 
   0   6   9      305.18      299.43     21.09 o 
   1   6   9       66.01       66.37     11.46 o 
   2   6   9       32.70       25.48      8.05 o 
   3   6   9        4.65        1.10      6.22 o 
   4   6   9      138.77      136.91     16.25 o 
   5   6   9       24.79       13.92      7.40 o 
   6   6   9        0.22        5.69      7.67 o 
   7   6   9        1.00       -5.50      5.93 o 
   8   6   9        4.23        9.56      7.30 o 
 -16   7   9      138.64      128.13     11.66 o 
 -15   7   9       55.99       53.02      9.18 o 
 -14   7   9        6.11       10.87      4.45 o 
 -13   7   9       28.18       24.52      5.66 o 
 -12   7   9       81.19       72.27      7.72 o 
 -11   7   9        4.80        2.22      2.70 o 
 -10   7   9       97.08       89.47      8.27 o 
  -9   7   9      420.39      385.29     11.71 o 
  -8   7   9      194.69      214.54     12.48 o 
  -7   7   9       36.58       28.96      5.79 o 
  -6   7   9      577.73      557.79     26.75 o 
  -5   7   9      404.58      393.47     22.80 o 
  -4   7   9       51.55       43.72      8.91 o 
  -3   7   9       16.72       28.09      7.66 o 
  -2   7   9      176.18      218.38     18.59 o 
  -1   7   9       35.88       12.91      6.23 o 
   0   7   9      120.55      143.63     15.93 o 
   1   7   9        9.09       14.07      8.26 o 
   2   7   9        1.20       -7.03      5.91 o 
   3   7   9       99.45      125.15     15.93 o 
   4   7   9        6.35        4.33      7.64 o 
   5   7   9        5.88       -2.24      6.40 o 
   6   7   9       35.60       20.05      8.04 o 
   7   7   9       58.29       68.71     13.84 o 
 -15   8   9       66.59       85.35     15.17 o 
 -14   8   9       25.20       10.70      7.68 o 
 -13   8   9       26.24       25.93      8.60 o 
 -12   8   9       16.86       13.47      6.60 o 
 -11   8   9        9.76       13.91      4.78 o 
 -10   8   9      116.05      124.33     10.07 o 
  -9   8   9        8.41        7.01      4.03 o 
  -8   8   9       38.56       28.46     15.46 o 
  -7   8   9      137.62      131.13     10.26 o 
  -6   8   9      171.05      159.74     15.68 o 
  -5   8   9        6.19        1.81      5.94 o 
  -4   8   9      124.58      113.45     13.92 o 
  -3   8   9       29.31       38.17      9.22 o 
  -2   8   9       46.95       37.68      9.28 o 
  -1   8   9      209.09      203.35     18.75 o 
   0   8   9        1.26       -6.86      5.35 o 
   1   8   9       16.90        9.94      5.74 o 
   2   8   9       37.11       52.06     11.42 o 
   3   8   9       11.82       12.74      8.34 o 
   4   8   9        4.91       -3.84      7.46 o 
   5   8   9       12.77       11.22      6.76 o 
   6   8   9       44.45       18.54      8.67 o 
 -14   9   9       40.55       38.84     11.07 o 
 -13   9   9       11.13       10.43      7.85 o 
 -12   9   9       13.23        1.66      5.91 o 
 -11   9   9        2.21       15.40      7.98 o 
 -10   9   9        9.52        1.69      5.51 o 
  -9   9   9       72.02       60.31      9.63 o 
  -8   9   9       72.34       85.69     10.42 o 
  -7   9   9      161.25      164.38     11.62 o 
  -6   9   9      154.31      147.68     15.17 o 
  -5   9   9        0.09        1.98      6.61 o 
  -4   9   9      155.16      117.62     14.35 o 
  -3   9   9        3.98        8.30      7.35 o 
  -2   9   9       49.96       42.63      9.98 o 
  -1   9   9       14.49        9.12      5.92 o 
   0   9   9       18.68       14.18      7.76 o 
   1   9   9        6.86        3.49      5.87 o 
   2   9   9      152.27      125.71     16.81 o 
   3   9   9        4.50       -2.61      7.70 o 
   4   9   9        8.99        9.30      8.67 o 
   5   9   9      192.29      216.36     22.43 o 
 -12  10   9       36.91       39.71     10.25 o 
 -11  10   9       13.20       16.26      7.06 o 
 -10  10   9        3.18        7.50      8.28 o 
  -9  10   9       73.81       84.06      8.72 o 
  -8  10   9       14.00       12.46      4.53 o 
  -7  10   9       24.89       25.89      7.72 o 
  -6  10   9       93.30      101.25     13.33 o 
  -5  10   9      128.24      126.26     14.82 o 
  -4  10   9       64.29       69.28     12.28 o 
  -3  10   9      391.82      401.21     26.59 o 
  -2  10   9       71.21       95.90     14.03 o 
  -1  10   9       12.61        7.57      5.57 o 
   0  10   9        2.14        3.32      5.90 o 
   1  10   9        2.31        0.32      6.47 o 
   2  10   9        5.82       11.72      8.85 o 
   3  10   9       11.74       17.11      8.88 o 
 -11  11   9        4.47        8.02      6.28 o 
 -10  11   9       20.89       36.16     10.43 o 
  -9  11   9        0.00       -3.91      6.07 o 
  -8  11   9        0.27       -3.64      4.51 o 
  -7  11   9        0.19        3.27      4.59 o 
  -6  11   9      288.55      316.31     16.69 o 
  -5  11   9       43.81       51.28     10.40 o 
  -4  11   9      129.68      151.91     17.12 o 
  -3  11   9        0.01       -2.60      6.67 o 
  -2  11   9        1.64       -5.35      7.02 o 
  -1  11   9       16.11        8.15      7.14 o 
   0  11   9       21.44       10.37      7.41 o 
   1  11   9       30.56       31.54      9.67 o 
   2  11   9       71.55       67.62     13.28 o 
  -8  12   9        3.86       -6.04      6.46 o 
  -7  12   9        4.93        5.42      9.56 o 
  -6  12   9      288.72      341.94     17.75 o 
  -5  12   9       36.20       41.63     10.91 o 
  -4  12   9       16.00       13.89      7.45 o 
  -3  12   9       16.21        8.56      6.10 o 
  -2  12   9        4.12        0.64      6.78 o 
  -1  12   9        0.46       -5.01      6.66 o 
 -18   0  10        0.20       10.64      8.81 o 
 -16   0  10       23.29       27.20      8.85 o 
 -14   0  10       29.52       24.99      8.43 o 
 -12   0  10      610.44      577.95     28.13 o 
 -10   0  10      460.41      430.20     23.08 o 
  -8   0  10     1052.29      979.86     32.04 o 
  -6   0  10     3342.97     3573.97     61.08 o 
  -4   0  10      211.86      221.71     15.37 o 
  -2   0  10       22.70       25.74      6.09 o 
   0   0  10     1570.81     1598.76     40.88 o 
   2   0  10     3303.85     3222.35     42.73 o 
   4   0  10      198.25      176.66     15.34 o 
   6   0  10        1.39       -0.06      4.60 o 
   8   0  10        4.12       13.99      9.82 o 
 -18   1  10        0.03       -3.13      5.71 o 
 -17   1  10       55.47       64.93      9.04 o 
 -16   1  10        1.65        2.49      6.68 o 
 -15   1  10       37.91       42.70      7.95 o 
 -14   1  10       74.51       62.28      7.98 o 
 -13   1  10        0.84       -6.34     11.51 o 
 -12   1  10       45.25       45.05      6.43 o 
 -11   1  10      124.41      126.56     12.77 o 
 -10   1  10      463.49      450.87     16.56 o 
  -9   1  10      280.01      275.89     18.95 o 
  -8   1  10       44.44       39.93      5.40 o 
  -7   1  10     1625.35     1597.00     23.28 o 
  -6   1  10      270.39      308.76     11.21 o 
  -5   1  10      323.94      360.82     11.49 o 
  -4   1  10        9.81       14.12      2.47 o 
  -3   1  10       10.14        9.83      2.63 o 
  -2   1  10       38.34       31.89      3.67 o 
  -1   1  10      418.59      409.37     11.76 o 
   0   1  10      480.78      487.27     12.95 o 
   1   1  10     1940.84     1835.54     25.44 o 
   2   1  10      760.24      755.24     16.98 o 
   3   1  10        2.93        7.98      3.29 o 
   4   1  10       18.84       15.20      3.07 o 
   5   1  10        0.03        3.56      2.89 o 
   6   1  10        0.12        0.35      3.40 o 
   7   1  10      203.71      177.41     11.48 o 
   8   1  10        8.17        9.90      6.04 o 
 -18   2  10        4.75        2.20      5.18 o 
 -17   2  10        0.36        3.74      8.37 o 
 -16   2  10        9.55        7.46      6.11 o 
 -15   2  10      307.04      311.85     19.70 o 
 -14   2  10       59.80       60.56      8.19 o 
 -13   2  10       30.45       34.96      5.98 o 
 -12   2  10      896.36      872.10     24.48 o 
 -11   2  10      377.53      359.25     38.24 o 
 -10   2  10       66.43       83.94      7.64 o 
  -9   2  10       12.33       18.69      4.56 o 
  -8   2  10       52.35       66.83      7.91 o 
  -7   2  10       11.19       16.97      3.67 o 
  -6   2  10      146.66      136.12      8.42 o 
  -5   2  10      108.97      120.27     12.46 o 
  -4   2  10        0.65        4.77      2.83 o 
  -3   2  10      179.32      183.79      7.39 o 
  -2   2  10       22.40       23.79      3.45 o 
  -1   2  10      158.22      143.82      7.02 o 
   0   2  10       74.06       75.96      7.75 o 
   1   2  10       10.04        5.04      2.89 o 
   2   2  10      845.26      864.50     21.53 o 
   3   2  10       64.67       69.62      6.23 o 
   4   2  10        0.29        3.09      2.92 o 
   5   2  10       77.80       80.91      8.57 o 
   6   2  10        1.83        0.66      3.65 o 
   7   2  10        1.35        2.58      3.85 o 
   8   2  10       12.71        8.68      4.02 o 
 -18   3  10       91.31      103.81     15.90 o 
 -17   3  10       14.68       12.08      9.04 o 
 -16   3  10        9.34       12.39      5.19 o 
 -15   3  10        0.10        0.58      4.23 o 
 -14   3  10       19.27       27.07      5.97 o 
 -13   3  10       17.79       22.57      5.17 o 
 -12   3  10      275.35      267.57     20.72 o 
 -11   3  10      443.12      410.99     17.38 o 
 -10   3  10      121.44      119.07      8.95 o 
  -9   3  10       55.48       57.72      5.31 o 
  -8   3  10      136.82      150.13      7.73 o 
  -7   3  10       60.56       56.81     11.25 o 
  -6   3  10      340.26      339.87     12.80 o 
  -5   3  10      888.33      934.27     20.16 o 
  -4   3  10      107.83      117.75     12.72 o 
  -3   3  10       64.62       74.51     10.47 o 
  -2   3  10       35.14       23.59      7.06 o 
  -1   3  10       40.97       35.46      4.92 o 
   0   3  10      425.11      403.90     11.74 o 
   1   3  10       12.55       11.68      3.05 o 
   2   3  10      339.44      326.82     15.20 o 
   3   3  10       60.56       60.50      7.25 o 
   4   3  10       97.34       89.18     11.12 o 
   5   3  10       23.09       20.62      7.29 o 
   6   3  10        2.26        1.74      5.70 o 
   7   3  10        0.51        6.49      4.95 o 
   8   3  10       55.38       47.78      7.99 o 
 -17   4  10        9.85       12.73      5.21 o 
 -16   4  10        6.24        5.28      6.32 o 
 -15   4  10       58.52       70.12      8.76 o 
 -14   4  10       43.63       62.95      8.20 o 
 -13   4  10      144.57      126.94     10.20 o 
 -12   4  10      238.39      236.43     13.16 o 
 -11   4  10       29.32       23.46      4.89 o 
 -10   4  10       56.47       57.83      5.30 o 
  -9   4  10       10.18       17.06      3.75 o 
  -8   4  10        3.36        2.12      2.95 o 
  -7   4  10      605.98      677.04     17.58 o 
  -6   4  10      271.50      228.16     10.05 o 
  -5   4  10      153.96      168.01      8.51 o 
  -4   4  10      177.66      182.40      8.82 o 
  -3   4  10      227.30      226.58     17.37 o 
  -2   4  10        1.56       -5.08      5.81 o 
  -1   4  10      176.62      165.11     15.58 o 
   0   4  10      164.37      187.41     16.86 o 
   1   4  10      215.47      193.87     17.17 o 
   2   4  10      255.09      253.64     19.89 o 
   3   4  10      274.79      263.96     20.62 o 
   4   4  10       30.90       28.12      8.12 o 
   5   4  10      125.55      123.41     14.65 o 
   6   4  10       14.62        9.96      6.69 o 
   7   4  10        9.11        5.71      6.41 o 
   8   4  10        0.74        9.01      8.07 o 
 -17   5  10       14.75       16.95      5.96 o 
 -16   5  10       42.44       57.22     24.38 o 
 -15   5  10        1.43        3.47      5.13 o 
 -14   5  10       37.08       52.20      7.49 o 
 -13   5  10       52.25       53.52      9.70 o 
 -12   5  10        8.86        3.08      3.77 o 
 -11   5  10      139.48      121.00      8.99 o 
 -10   5  10      114.55      132.39      7.57 o 
  -9   5  10       19.20       22.41      3.85 o 
  -8   5  10        0.66        0.66      2.73 o 
  -7   5  10      261.31      254.40     10.45 o 
  -6   5  10      640.31      607.97     30.73 o 
  -5   5  10       97.20       72.49     12.02 o 
  -4   5  10      372.38      406.12     16.36 o 
  -3   5  10        0.52       -0.45      2.38 o 
  -2   5  10      114.03      108.74     13.68 o 
  -1   5  10       46.98       46.17      9.76 o 
   0   5  10       95.96      109.48     13.70 o 
   1   5  10      164.60      149.12     15.53 o 
   2   5  10      364.70      338.48     23.46 o 
   3   5  10       94.29       76.39     12.09 o 
   4   5  10      132.68      145.26     16.49 o 
   5   5  10        0.51        5.59      7.50 o 
   6   5  10       76.27       73.33     12.99 o 
   7   5  10       12.52        6.01      6.43 o 
 -16   6  10       13.37       16.57      6.31 o 
 -15   6  10       25.64       36.57      7.15 o 
 -14   6  10       19.40       29.80      6.18 o 
 -13   6  10        6.42        8.74      5.01 o 
 -12   6  10       26.99       27.46      6.34 o 
 -11   6  10       14.61       14.93      3.44 o 
 -10   6  10      579.18      547.40     14.78 o 
  -9   6  10        7.34        4.43      4.24 o 
  -8   6  10       32.46       27.21      3.79 o 
  -7   6  10       80.36       55.55      5.07 o 
  -6   6  10      674.02      632.35     14.51 o 
  -5   6  10      928.33      897.34     21.91 o 
  -4   6  10       35.23       46.83      9.01 o 
  -3   6  10       38.89       49.64     10.23 o 
  -2   6  10      211.96      240.86     19.26 o 
  -1   6  10       12.21       18.26      7.30 o 
   0   6  10      427.52      423.57     25.88 o 
   1   6  10       74.74       88.85     13.12 o 
   2   6  10       11.42       29.03      8.94 o 
   3   6  10      108.54       65.54     11.50 o 
   4   6  10        5.61        0.62      5.31 o 
   5   6  10       27.32       25.87      9.05 o 
   6   6  10       11.64        9.05      6.70 o 
   7   6  10       11.59       17.26      9.07 o 
 -15   7  10      124.41      164.88     19.85 o 
 -14   7  10       15.25       13.56      8.30 o 
 -13   7  10       89.38       75.76     13.37 o 
 -12   7  10       15.66       11.85      7.55 o 
 -11   7  10        0.39        1.56      4.27 o 
 -10   7  10      143.59      143.25     10.94 o 
  -9   7  10      492.37      547.81     20.28 o 
  -8   7  10     1050.15     1079.80     28.12 o 
  -7   7  10      371.35      372.88     23.14 o 
  -6   7  10      235.26      235.54     18.64 o 
  -5   7  10     1253.24     1231.67     41.78 o 
  -4   7  10       27.34       24.06      8.47 o 
  -3   7  10      141.93      176.21     16.97 o 
  -2   7  10      319.29      312.04     22.56 o 
  -1   7  10      126.90      126.49     15.30 o 
   0   7  10      123.10       85.31     13.06 o 
   1   7  10        3.56        5.14      7.33 o 
   2   7  10        1.36        7.57      7.93 o 
   3   7  10        4.40       -4.88      7.05 o 
   4   7  10        1.14       12.27      8.81 o 
   5   7  10        9.43        9.03      7.19 o 
   6   7  10       10.28       -4.87      7.70 o 
 -15   8  10        0.16        9.10      7.65 o 
 -14   8  10        2.35       -0.49      5.00 o 
 -13   8  10        0.18        2.83      5.92 o 
 -12   8  10        9.32        7.22      5.14 o 
 -11   8  10       16.43       14.73      5.37 o 
 -10   8  10        0.64        1.78      6.34 o 
  -9   8  10        1.08        5.91      4.71 o 
  -8   8  10      243.09      241.76     14.24 o 
  -7   8  10       13.10       12.69      4.46 o 
  -6   8  10        0.06      -10.89      7.26 o 
  -5   8  10       12.03       12.81      6.69 o 
  -4   8  10      445.96      470.36     27.64 o 
  -3   8  10        0.02        3.48      7.08 o 
  -2   8  10      356.69      358.52     24.74 o 
  -1   8  10      123.69      142.68     16.61 o 
   0   8  10      337.35      337.33     24.96 o 
   1   8  10        6.35        6.65      6.58 o 
   2   8  10       17.58       16.21      8.34 o 
   3   8  10        8.14        3.44      7.18 o 
   4   8  10        4.83       -8.01      8.66 o 
   5   8  10        4.41        4.49      6.66 o 
 -13   9  10        0.00      -11.58      7.72 o 
 -12   9  10        4.09       -5.99      7.90 o 
 -11   9  10        0.04        1.21      9.35 o 
 -10   9  10        7.95        8.63     18.33 o 
  -9   9  10        0.02        0.84      4.00 o 
  -8   9  10      269.70      254.86     14.82 o 
  -7   9  10       21.01       14.84      5.04 o 
  -6   9  10        6.45        1.67      7.02 o 
  -5   9  10        0.08       -8.38      6.93 o 
  -4   9  10      248.91      237.04     20.71 o 
  -3   9  10        6.13       11.43      7.77 o 
  -2   9  10      150.36      145.54     17.08 o 
  -1   9  10       37.28       47.71     11.64 o 
   0   9  10       61.27       39.54     10.57 o 
   1   9  10       47.94       49.54     12.13 o 
   2   9  10       35.92       48.74     12.15 o 
   3   9  10        2.63       10.34      8.16 o 
 -12  10  10        5.67       -7.26      7.52 o 
 -11  10  10       76.48       89.79     14.24 o 
 -10  10  10       16.01       19.19      5.79 o 
  -9  10  10       13.33       13.73      7.33 o 
  -8  10  10        0.22        0.56      5.14 o 
  -7  10  10       24.14       29.22      6.61 o 
  -6  10  10        1.14        4.24      5.55 o 
  -5  10  10       82.83       74.98     12.28 o 
  -4  10  10       80.84       66.79     11.64 o 
  -3  10  10        0.07        1.72      7.25 o 
  -2  10  10        4.48        6.54      7.15 o 
  -1  10  10      116.06      117.59     16.17 o 
   0  10  10       25.04       28.82      9.75 o 
   1  10  10      105.16      132.56     17.34 o 
   2  10  10       89.01       90.29     15.24 o 
 -10  11  10        0.71        4.49      6.24 o 
  -9  11  10       25.72       18.33      7.94 o 
  -8  11  10        0.04        9.56      5.21 o 
  -7  11  10       15.42       18.11     13.16 o 
  -6  11  10       21.27       26.71      8.61 o 
  -5  11  10       61.02       55.37     11.03 o 
  -4  11  10        0.87        6.92      7.19 o 
  -3  11  10       14.49       39.91     11.21 o 
  -2  11  10       72.98       58.05     11.88 o 
  -1  11  10        2.08       -3.37      7.63 o 
   0  11  10        0.01      -13.60      9.07 o 
  -6  12  10       19.22       17.19      5.24 o 
  -5  12  10        1.81       -5.75      7.81 o 
  -4  12  10        1.55        2.32      6.92 o 
 -17   0  11        8.42        1.22      6.73 o 
 -15   0  11       84.60       80.81     13.38 o 
 -13   0  11        6.92       -3.42      7.09 o 
 -11   0  11      491.99      539.22     26.87 o 
  -9   0  11       36.53       57.71      9.61 o 
  -7   0  11       50.25       68.00      7.30 o 
  -5   0  11        0.44        1.61      5.65 o 
  -3   0  11       68.16       67.87      9.89 o 
  -1   0  11       94.10       93.64     11.28 o 
   1   0  11       53.58       44.79      7.77 o 
   3   0  11      138.73      111.70      9.07 o 
   5   0  11       53.16       61.84      7.47 o 
   7   0  11       46.29       34.04     10.93 o 
 -18   1  11       42.15       45.48      8.16 o 
 -17   1  11        9.90        5.94     10.85 o 
 -16   1  11       29.42       29.40      5.95 o 
 -15   1  11       40.78       41.75      7.31 o 
 -14   1  11       10.94       11.36      5.41 o 
 -13   1  11       34.20       34.66      6.25 o 
 -12   1  11      330.47      306.50     31.07 o 
 -11   1  11      636.82      645.21     20.77 o 
 -10   1  11       10.53       10.47      5.00 o 
  -9   1  11      229.74      253.64     12.52 o 
  -8   1  11      263.74      266.80     10.50 o 
  -7   1  11       42.88       42.62      4.91 o 
  -6   1  11      177.74      194.24      9.42 o 
  -5   1  11       88.29       78.59      4.97 o 
  -4   1  11      291.54      275.27      9.15 o 
  -3   1  11       64.87       64.11      9.62 o 
  -2   1  11       79.95       80.13      5.71 o 
  -1   1  11      697.68      652.55     15.38 o 
   0   1  11     1206.80     1163.61     21.06 o 
   1   1  11     1349.76     1293.43     22.57 o 
   2   1  11      987.50      952.83     19.86 o 
   3   1  11       77.02       81.78      5.75 o 
   4   1  11        0.15       -2.01      2.70 o 
   5   1  11        2.40       -1.52      4.67 o 
   6   1  11        2.05       -1.98      3.83 o 
   7   1  11        8.90        6.59      4.79 o 
 -18   2  11       93.84      100.21     15.58 o 
 -17   2  11       18.32       29.54      6.77 o 
 -16   2  11        5.02       13.34      5.60 o 
 -15   2  11        5.61        3.46      5.01 o 
 -14   2  11       10.54        3.54     16.21 o 
 -13   2  11        6.39        3.72      4.16 o 
 -12   2  11       16.92       18.83      5.06 o 
 -11   2  11      228.34      241.85     14.69 o 
 -10   2  11        5.87       11.79      5.12 o 
  -9   2  11        0.70        1.41      3.03 o 
  -8   2  11      416.68      434.79     13.10 o 
  -7   2  11      145.16      157.43      9.62 o 
  -6   2  11       24.22       28.37      4.99 o 
  -5   2  11       29.46       24.84      7.39 o 
  -4   2  11       16.62       15.42      3.45 o 
  -3   2  11       49.22       41.93      4.27 o 
  -2   2  11       11.25        5.75      3.71 o 
  -1   2  11        0.07       -1.15      2.82 o 
   0   2  11      313.61      325.44     11.27 o 
   1   2  11      115.24      107.05      7.07 o 
   2   2  11       15.35       23.59      4.13 o 
   3   2  11       18.78       16.18      3.71 o 
   4   2  11      160.50      155.02      8.68 o 
   5   2  11       22.32       24.52      4.71 o 
   6   2  11       39.76       47.37      6.19 o 
   7   2  11        3.40       -1.69      4.74 o 
 -17   3  11        7.73       15.51      6.05 o 
 -16   3  11        0.48        5.56      4.49 o 
 -15   3  11        0.00        0.42      6.87 o 
 -14   3  11        0.25       10.96      4.75 o 
 -13   3  11       74.23       67.16      7.88 o 
 -12   3  11        5.66        1.80      4.58 o 
 -11   3  11      620.28      592.83     19.81 o 
 -10   3  11      582.63      583.04     15.73 o 
  -9   3  11      316.49      352.93     12.10 o 
  -8   3  11       40.17       46.43      5.02 o 
  -7   3  11       13.76        8.87      4.41 o 
  -6   3  11       44.69       44.10      5.84 o 
  -5   3  11      745.67      765.54     19.23 o 
  -4   3  11      143.38      138.94     14.06 o 
  -3   3  11       21.29       30.39      7.93 o 
  -2   3  11       12.01        6.73      6.03 o 
  -1   3  11      226.59      207.21     12.41 o 
   0   3  11      173.18      177.14      8.38 o 
   1   3  11      500.33      479.71     13.90 o 
   2   3  11        1.66        4.19      4.48 o 
   3   3  11        0.95       -1.53      2.74 o 
   4   3  11       24.28       13.45      5.62 o 
   5   3  11        1.19       -5.76      6.99 o 
   6   3  11       50.19       49.74      8.01 o 
   7   3  11       57.29       63.94      8.57 o 
 -17   4  11       56.78       63.39      9.30 o 
 -16   4  11       18.42       17.22      5.85 o 
 -15   4  11       12.85        5.15     11.19 o 
 -14   4  11       19.06        9.71      4.72 o 
 -13   4  11        0.04       -0.53      3.84 o 
 -12   4  11      247.38      215.42     19.48 o 
 -11   4  11       16.25       27.95      5.61 o 
 -10   4  11      175.86      163.62      8.71 o 
  -9   4  11      390.39      380.94     12.45 o 
  -8   4  11      111.13      122.00      7.20 o 
  -7   4  11        2.55        1.94      3.13 o 
  -6   4  11       40.83       40.34      5.74 o 
  -5   4  11      271.64      265.48     11.35 o 
  -4   4  11        1.23      -10.87      7.25 o 
  -3   4  11        0.45       -1.30      5.98 o 
  -2   4  11      141.30      164.15     16.30 o 
  -1   4  11        8.73       10.71      7.44 o 
   0   4  11       80.98       81.35     12.02 o 
   1   4  11       72.54       61.25     10.83 o 
   2   4  11      449.70      391.48     25.03 o 
   3   4  11        7.15       12.73      6.98 o 
   4   4  11       14.36       -5.47      7.43 o 
   5   4  11       11.66        4.22      5.82 o 
   6   4  11        2.36       -1.52      7.42 o 
   7   4  11       63.58       76.13     13.80 o 
 -17   5  11        0.01      -14.85      9.90 o 
 -16   5  11        7.05       12.93      5.90 o 
 -15   5  11        6.75       14.93      6.01 o 
 -14   5  11       85.25       96.36      9.48 o 
 -13   5  11        0.30        8.05      4.10 o 
 -12   5  11       77.55       69.39      7.74 o 
 -11   5  11       19.96        7.87      4.10 o 
 -10   5  11      103.10      102.39      7.00 o 
  -9   5  11      181.84      170.92     13.97 o 
  -8   5  11       87.92       78.49      5.79 o 
  -7   5  11        1.85        3.57      3.48 o 
  -6   5  11       77.50       87.78      6.54 o 
  -5   5  11        2.69       -0.69      2.52 o 
  -4   5  11        0.74        2.95      2.69 o 
  -3   5  11       35.32       55.75     10.54 o 
  -2   5  11       65.95       68.87     10.98 o 
  -1   5  11       49.12       37.73      9.33 o 
   0   5  11       83.53       93.42     13.56 o 
   1   5  11       15.38       12.37      8.02 o 
   2   5  11        0.08        1.66      6.04 o 
   3   5  11       83.11       89.12     13.79 o 
   4   5  11       47.54       40.82     10.96 o 
   5   5  11       14.61        1.24      5.80 o 
   6   5  11        0.57        0.81      6.15 o 
 -16   6  11       95.80       89.45     13.73 o 
 -15   6  11       54.11       51.69     12.70 o 
 -14   6  11        6.26        5.15      4.53 o 
 -13   6  11       34.65       34.22      6.31 o 
 -12   6  11        2.07        2.83      3.69 o 
 -11   6  11        0.41       -2.84      4.38 o 
 -10   6  11      112.58      124.82      9.02 o 
  -9   6  11      154.87      148.12      7.99 o 
  -8   6  11        6.66        8.30      5.26 o 
  -7   6  11       36.08       45.90      9.37 o 
  -6   6  11       11.59       -0.89      6.39 o 
  -5   6  11       82.24       84.98     12.43 o 
  -4   6  11       10.12        3.60      5.99 o 
  -3   6  11       34.23       44.38      9.80 o 
  -2   6  11       23.11       27.19      8.47 o 
  -1   6  11        0.05       -3.45      6.49 o 
   0   6  11       11.47       18.86      8.64 o 
   1   6  11      103.96       75.71     12.83 o 
   2   6  11       12.78        5.01      6.46 o 
   3   6  11        9.16       12.50      7.75 o 
   4   6  11       49.33       73.03     13.71 o 
   5   6  11        5.87       -3.69      5.52 o 
   6   6  11        1.18        2.16      7.07 o 
 -15   7  11       52.04       80.06     14.84 o 
 -14   7  11        5.13        6.04      7.20 o 
 -13   7  11        2.09       -2.27      6.63 o 
 -12   7  11        0.70       -1.40      4.16 o 
 -11   7  11        1.33        0.51      4.81 o 
 -10   7  11      172.75      181.84     12.64 o 
  -9   7  11       39.70       63.42      9.95 o 
  -8   7  11      346.75      345.49     16.96 o 
  -7   7  11      159.14      197.83     17.77 o 
  -6   7  11       44.72       49.84      9.80 o 
  -5   7  11       18.91       20.70      7.61 o 
  -4   7  11        7.57        9.33      6.64 o 
  -3   7  11       15.35       26.86      9.41 o 
  -2   7  11       25.66       39.96     10.96 o 
  -1   7  11      481.66      468.63     28.99 o 
   0   7  11        0.30        0.28      6.52 o 
   1   7  11       23.46       35.61      9.64 o 
   2   7  11        0.36       -2.33      6.38 o 
   3   7  11        0.14       -7.43      7.31 o 
   4   7  11       10.24        2.57      8.02 o 
   5   7  11        0.30       -3.19      6.66 o 
 -14   8  11        0.21        9.17      7.62 o 
 -13   8  11        4.21        2.35      6.01 o 
 -12   8  11       57.85       86.80      9.56 o 
 -11   8  11       36.21       32.04      6.60 o 
 -10   8  11       90.90       89.18     11.88 o 
  -9   8  11        7.80       10.87      4.97 o 
  -8   8  11      121.95      136.52     11.38 o 
  -7   8  11       56.03       91.90     13.92 o 
  -6   8  11        0.03        4.79      7.02 o 
  -5   8  11       32.80       26.18      8.26 o 
  -4   8  11      127.84      146.23     16.45 o 
  -3   8  11      113.33      141.43     16.34 o 
  -2   8  11      133.29      137.19     16.99 o 
  -1   8  11      153.93      144.23     17.47 o 
   0   8  11      210.49      224.03     21.63 o 
   1   8  11        1.84       -0.85      6.18 o 
   2   8  11       49.42       77.51     14.38 o 
   3   8  11       19.78        7.64      7.90 o 
   4   8  11       22.85        8.76      6.58 o 
 -13   9  11        6.80        3.01      6.78 o 
 -12   9  11       51.30       67.71     12.68 o 
 -11   9  11        0.91        2.22      4.62 o 
 -10   9  11        8.85        3.55      4.34 o 
  -9   9  11       58.42       69.06      8.72 o 
  -8   9  11        0.70        2.16      5.80 o 
  -7   9  11        0.02       -7.99      7.82 o 
  -6   9  11      183.91      177.07     17.83 o 
  -5   9  11       57.46       63.39     12.32 o 
  -4   9  11      171.12      193.72     19.76 o 
  -3   9  11      716.56      671.48     35.56 o 
  -2   9  11      122.94      143.28     17.35 o 
  -1   9  11        6.72       12.47      8.08 o 
   0   9  11       55.40       85.67     13.90 o 
   1   9  11        0.04       18.55      9.23 o 
   2   9  11        0.25        2.58      8.28 o 
 -11  10  11        0.31        2.47      7.52 o 
 -10  10  11       41.99       56.80      8.06 o 
  -9  10  11       13.42        9.63      4.87 o 
  -8  10  11        3.74        8.31      5.11 o 
  -7  10  11        0.03       -0.24      6.51 o 
  -6  10  11       60.69       77.53     12.74 o 
  -5  10  11        0.01        1.25      6.63 o 
  -4  10  11       32.89       57.46     12.43 o 
  -3  10  11       32.77       27.91      9.49 o 
  -2  10  11        0.21        2.05      7.64 o 
  -1  10  11       63.13       81.88     13.64 o 
   0  10  11        8.43       10.58      7.25 o 
  -9  11  11       11.70       14.22      6.40 o 
  -8  11  11        0.15        2.58      4.65 o 
  -7  11  11        1.22        0.83      5.02 o 
  -6  11  11        1.87        2.06      7.67 o 
  -5  11  11        0.33       -1.39      7.16 o 
  -4  11  11        9.68       22.25      8.91 o 
  -3  11  11       72.77       59.45     12.99 o 
  -2  11  11       23.96       32.67      9.68 o 
 -18   0  12       70.05       75.77     14.32 o 
 -16   0  12       34.79       37.43      9.06 o 
 -14   0  12        6.75       -9.84      7.64 o 
 -12   0  12        8.24       -5.48      7.18 o 
 -10   0  12       55.85       78.48     11.33 o 
  -8   0  12       29.72       38.15      7.99 o 
  -6   0  12        3.67        6.44      5.46 o 
  -4   0  12      136.48      125.18     13.22 o 
  -2   0  12       19.03       17.53      4.43 o 
   0   0  12       14.24       10.75      4.16 o 
   2   0  12       57.10       39.71      6.34 o 
   4   0  12      103.69       89.54      9.01 o 
   6   0  12        8.52        6.45      6.02 o 
 -18   1  12        3.27       11.95      5.70 o 
 -17   1  12        0.78       -4.24      5.18 o 
 -16   1  12        4.18        2.29      3.90 o 
 -15   1  12        9.59       10.71      4.74 o 
 -14   1  12       16.19       10.59      6.98 o 
 -13   1  12       35.34       31.82      7.11 o 
 -12   1  12      305.26      290.60     14.90 o 
 -11   1  12      181.52      186.36     11.76 o 
 -10   1  12      484.90      498.95     18.31 o 
  -9   1  12      391.68      424.69     16.49 o 
  -8   1  12      132.38      140.34      8.13 o 
  -7   1  12       45.30       45.85      3.94 o 
  -6   1  12      146.38      148.99      7.23 o 
  -5   1  12        0.44        5.42      2.61 o 
  -4   1  12        0.01       -0.06      2.55 o 
  -3   1  12       80.24       78.19      5.71 o 
  -2   1  12      163.35      168.24      9.05 o 
  -1   1  12      148.04      143.01      8.01 o 
   0   1  12        0.12        5.09      4.23 o 
   1   1  12      266.48      269.35     16.25 o 
   2   1  12      156.58      162.50      7.87 o 
   3   1  12        0.00        3.10      3.28 o 
   4   1  12       83.68       79.87      6.06 o 
   5   1  12       19.65       13.58      4.30 o 
   6   1  12        1.97        9.03      4.99 o 
 -17   2  12       30.72       46.77      9.29 o 
 -16   2  12        0.71        1.85      4.48 o 
 -15   2  12       26.88       36.75      6.67 o 
 -14   2  12        4.56        0.61      4.56 o 
 -13   2  12       63.96       48.95      7.15 o 
 -12   2  12       43.09       41.95      9.91 o 
 -11   2  12     2023.34     2018.08     37.27 o 
 -10   2  12        1.65        6.79      6.30 o 
  -9   2  12       77.19       68.24      8.03 o 
  -8   2  12       35.96       39.13      5.62 o 
  -7   2  12      204.93      230.80     11.90 o 
  -6   2  12      500.45      495.60     17.01 o 
  -5   2  12      297.04      308.96     11.08 o 
  -4   2  12      447.09      459.16     12.44 o 
  -3   2  12      446.72      412.24     12.28 o 
  -2   2  12       18.15       13.01      4.32 o 
  -1   2  12      514.06      483.09     16.69 o 
   0   2  12      255.35      242.47     10.34 o 
   1   2  12       38.12       32.06      4.64 o 
   2   2  12       86.07       75.56      6.41 o 
   3   2  12       40.77       37.69      5.11 o 
   4   2  12       61.10       52.80      6.49 o 
   5   2  12       11.20       12.37      4.02 o 
   6   2  12        1.04        2.25      3.48 o 
 -17   3  12       48.44       50.37      7.74 o 
 -16   3  12        5.11       11.57      9.63 o 
 -15   3  12        7.38       -2.37      4.35 o 
 -14   3  12      171.74      128.87     10.68 o 
 -13   3  12        0.21       -4.80      6.44 o 
 -12   3  12      448.15      452.60     18.39 o 
 -11   3  12        0.09        5.02      4.31 o 
 -10   3  12      969.22      961.14     25.85 o 
  -9   3  12      157.32      146.44      8.20 o 
  -8   3  12      134.19      123.28      7.53 o 
  -7   3  12      117.41      107.42      8.34 o 
  -6   3  12        0.01       -3.38      3.24 o 
  -5   3  12       38.62       29.72      8.52 o 
  -4   3  12        9.58       12.87      6.54 o 
  -3   3  12      186.73      183.22     16.83 o 
  -2   3  12      170.19      162.97     15.92 o 
  -1   3  12      124.76       95.74      8.32 o 
   0   3  12       49.10       58.60      6.89 o 
   1   3  12       12.22       12.90      4.96 o 
   2   3  12      198.39      188.00     11.40 o 
   3   3  12        3.03        4.45      6.52 o 
   4   3  12      123.28      128.78     15.90 o 
   5   3  12        4.06       14.14      7.15 o 
   6   3  12        0.44        3.06      6.38 o 
 -17   4  12       11.91       -8.01      7.67 o 
 -16   4  12       52.45       43.57     15.82 o 
 -15   4  12       14.72       17.11      5.28 o 
 -14   4  12       51.26       47.35      8.89 o 
 -13   4  12        0.14        1.15      3.87 o 
 -12   4  12        9.49       10.38      7.52 o 
 -11   4  12       11.92       10.01      3.34 o 
 -10   4  12      583.03      600.73     16.51 o 
  -9   4  12      628.42      624.74     16.37 o 
  -8   4  12       16.42       11.02      3.30 o 
  -7   4  12       49.03       53.78     10.80 o 
  -6   4  12       11.84       11.83      4.00 o 
  -5   4  12        0.14       -0.59      3.39 o 
  -4   4  12      108.05       72.74     12.05 o 
  -3   4  12      398.56      375.56     23.99 o 
  -2   4  12       27.98       24.95      8.55 o 
  -1   4  12        0.02       -5.57      6.11 o 
   0   4  12       25.55       10.42      5.98 o 
   1   4  12        0.36       -7.10      8.47 o 
   2   4  12       21.98       19.54      7.62 o 
   3   4  12        7.26        4.64      6.85 o 
   4   4  12       64.30       60.29     11.39 o 
   5   4  12        5.32       -2.86      7.55 o 
 -16   5  12       35.86       51.63      8.18 o 
 -15   5  12       13.36       13.49      5.39 o 
 -14   5  12        7.62        7.47      4.62 o 
 -13   5  12        6.89       11.54      4.68 o 
 -12   5  12      156.63      156.02     10.88 o 
 -11   5  12        2.53        3.61      5.27 o 
 -10   5  12       62.31       58.39      5.73 o 
  -9   5  12      238.31      234.82     10.13 o 
  -8   5  12      208.91      220.88      9.50 o 
  -7   5  12        0.83        4.84      2.98 o 
  -6   5  12        1.63        2.76      3.01 o 
  -5   5  12      121.12      112.28      7.44 o 
  -4   5  12      200.71      223.35     19.02 o 
  -3   5  12        0.00       -6.43      7.15 o 
  -2   5  12       16.19       17.23      7.06 o 
  -1   5  12        3.54        7.34      6.54 o 
   0   5  12        0.57      -12.58      8.38 o 
   1   5  12       10.12       -1.89      6.93 o 
   2   5  12       55.00       50.07     10.85 o 
   3   5  12        2.64        8.53      5.42 o 
   4   5  12       13.62       18.24      8.23 o 
   5   5  12       34.95       32.11      9.81 o 
 -15   6  12       34.32       38.45     10.81 o 
 -14   6  12       36.06       21.92      8.71 o 
 -13   6  12       37.17       35.44      9.99 o 
 -12   6  12        5.55        2.19      5.32 o 
 -11   6  12       28.74       31.30      6.21 o 
 -10   6  12        1.27       -1.49      4.16 o 
  -9   6  12      277.36      284.04     15.56 o 
  -8   6  12       42.85       47.96      7.07 o 
  -7   6  12        0.49       -3.85      6.94 o 
  -6   6  12        0.14       11.11      7.29 o 
  -5   6  12       15.60       22.53      8.36 o 
  -4   6  12       60.50       62.72     11.45 o 
  -3   6  12        0.64        5.49      6.69 o 
  -2   6  12       47.76       19.70      6.81 o 
  -1   6  12        3.39        2.17      5.45 o 
   0   6  12        3.46        3.97      8.26 o 
   1   6  12       15.57       23.77      9.27 o 
   2   6  12       53.23       65.01     12.79 o 
   3   6  12        3.63        3.17      7.08 o 
   4   6  12       36.28       31.69      9.68 o 
 -15   7  12        1.46        1.67      7.89 o 
 -14   7  12        2.74       -7.66      7.95 o 
 -13   7  12       17.99       24.10      9.99 o 
 -12   7  12       42.76       39.55      6.98 o 
 -11   7  12       72.52       70.80     12.34 o 
 -10   7  12      160.50      137.85     11.44 o 
  -9   7  12        6.51        3.30      7.02 o 
  -8   7  12      238.01      228.70     14.39 o 
  -7   7  12       66.58       77.96     12.90 o 
  -6   7  12        1.68       -4.12      7.00 o 
  -5   7  12       34.24       40.17      9.76 o 
  -4   7  12       31.25       43.58     10.03 o 
  -3   7  12        2.11       -7.43      7.60 o 
  -2   7  12       27.59       30.55     10.04 o 
  -1   7  12      311.04      340.34     25.67 o 
   0   7  12       76.05       81.67     13.76 o 
   1   7  12      127.60      105.52     15.37 o 
   2   7  12        4.52        0.45      7.07 o 
   3   7  12        6.17        3.01      7.33 o 
 -14   8  12        0.02        0.21      7.75 o 
 -13   8  12       17.43       18.09      9.25 o 
 -12   8  12        1.23       -1.05      5.33 o 
 -11   8  12        3.78        0.08      4.16 o 
 -10   8  12      100.41       88.28      9.94 o 
  -9   8  12      346.01      321.63     17.33 o 
  -8   8  12      114.42      123.83     16.70 o 
  -7   8  12      186.98      177.40     18.30 o 
  -6   8  12       21.64       23.04      8.31 o 
  -5   8  12       56.18       56.60     11.75 o 
  -4   8  12       61.40       53.18     11.64 o 
  -3   8  12      119.00      122.73     16.11 o 
  -2   8  12        2.99       -0.38      6.59 o 
  -1   8  12        1.26        5.48      7.46 o 
   0   8  12        0.06       -2.74      7.13 o 
   1   8  12        0.19        7.70      7.58 o 
   2   8  12        1.35      -10.87     10.01 o 
 -12   9  12       25.79       37.44      8.28 o 
 -11   9  12       26.54       46.63     14.21 o 
 -10   9  12        5.81        0.03      4.35 o 
  -9   9  12        4.84        6.85      4.77 o 
  -8   9  12        0.76       -0.73      4.27 o 
  -7   9  12        1.71       -1.26      7.47 o 
  -6   9  12       15.14       16.40      7.93 o 
  -5   9  12        1.14        4.80      7.19 o 
  -4   9  12       94.03      107.86     15.17 o 
  -3   9  12      175.47      190.59     20.67 o 
  -2   9  12      255.31      278.90     24.59 o 
  -1   9  12      108.92      140.34     18.79 o 
   0   9  12       19.40       40.86     12.09 o 
 -10  10  12       16.68       28.52      7.06 o 
  -9  10  12       33.80       45.20      7.41 o 
  -8  10  12        4.14        1.49      6.08 o 
  -7  10  12        2.94        1.46      6.63 o 
  -6  10  12       64.58       55.24     11.95 o 
  -5  10  12       43.11       37.54     10.73 o 
  -4  10  12        3.57       17.60      8.29 o 
  -3  10  12        1.55        1.19      6.31 o 
  -2  10  12       27.75       36.84     10.87 o 
 -17   0  13        0.04       -2.39      7.73 o 
 -15   0  13      105.26       82.44     13.42 o 
 -13   0  13      116.25      135.31     15.77 o 
 -11   0  13      202.90      220.36     18.38 o 
  -9   0  13      231.16      225.42     17.98 o 
  -7   0  13        5.23        7.55      4.58 o 
  -5   0  13      617.25      641.85     30.15 o 
  -3   0  13       14.44        5.71      3.41 o 
  -1   0  13       13.05       14.79      4.48 o 
   1   0  13        1.99        6.86     11.27 o 
   3   0  13       77.60       82.24     12.46 o 
   5   0  13        0.78      -10.72      7.15 o 
 -17   1  13        1.51        3.64      7.87 o 
 -16   1  13       24.14       28.06     14.55 o 
 -15   1  13       24.46       30.09      6.06 o 
 -14   1  13       26.03       23.92      6.02 o 
 -13   1  13        2.98       -0.88      4.37 o 
 -12   1  13      101.50      102.14      9.57 o 
 -11   1  13      481.21      517.88     19.49 o 
 -10   1  13      370.00      366.08     16.27 o 
  -9   1  13        0.00       -6.57      4.38 o 
  -8   1  13      235.30      229.35     10.44 o 
  -7   1  13       25.95       27.64      5.38 o 
  -6   1  13      196.61      191.53      7.84 o 
  -5   1  13        1.50        1.74      3.43 o 
  -4   1  13      121.87       99.26      6.46 o 
  -3   1  13       92.61       84.51      6.37 o 
  -2   1  13        8.85        4.71      3.73 o 
  -1   1  13        8.73        7.95      3.60 o 
   0   1  13       13.01       14.88      3.82 o 
   1   1  13      882.04      841.31     17.56 o 
   2   1  13       64.91       70.72      5.74 o 
   3   1  13      351.48      358.79     12.35 o 
   4   1  13        9.90       13.66      5.40 o 
   5   1  13       10.15        7.22      4.02 o 
 -17   2  13       29.90       41.61      7.44 o 
 -16   2  13        1.57       -7.75      5.17 o 
 -15   2  13        0.79       -0.77      4.16 o 
 -14   2  13        3.91        0.77      4.33 o 
 -13   2  13       18.87       24.19      6.22 o 
 -12   2  13       13.08       20.66      5.88 o 
 -11   2  13      202.10      228.46     16.69 o 
 -10   2  13     1141.20     1206.49     28.79 o 
  -9   2  13      121.37      124.01     12.42 o 
  -8   2  13       38.66       42.09      5.28 o 
  -7   2  13       98.45       91.50      8.32 o 
  -6   2  13       72.10       74.78     11.79 o 
  -5   2  13        3.48        7.39      2.93 o 
  -4   2  13      937.17      935.44     18.60 o 
  -3   2  13      115.18      123.10      8.26 o 
  -2   2  13      725.85      714.88     17.43 o 
  -1   2  13       35.36       34.72      4.75 o 
   0   2  13       17.60       22.95      4.10 o 
   1   2  13      126.50      122.58     11.28 o 
   2   2  13      285.40      281.78     12.12 o 
   3   2  13        3.19       -0.09      3.95 o 
   4   2  13        1.36        4.14      4.01 o 
   5   2  13        0.87        3.77      4.00 o 
 -17   3  13       36.62       52.69      8.88 o 
 -16   3  13        0.35       -6.13      5.55 o 
 -15   3  13        3.04        4.62      4.75 o 
 -14   3  13       65.81       64.89      8.30 o 
 -13   3  13       16.29       11.69      6.67 o 
 -12   3  13      519.28      485.85     19.38 o 
 -11   3  13       64.50       58.17      8.39 o 
 -10   3  13        7.95        6.58      5.35 o 
  -9   3  13       88.54      106.24      7.32 o 
  -8   3  13       34.61       33.69      6.59 o 
  -7   3  13       17.75       22.52      4.86 o 
  -6   3  13       28.07       21.79      4.69 o 
  -5   3  13        0.53       19.99      8.49 o 
  -4   3  13      310.14      378.52     24.78 o 
  -3   3  13      537.32      496.82     28.53 o 
  -2   3  13       41.54       59.01     11.62 o 
  -1   3  13       19.62        8.27      3.68 o 
   0   3  13       72.36       57.64      6.90 o 
   1   3  13       73.15       56.80      9.38 o 
   2   3  13       24.75       -0.01      7.02 o 
   3   3  13       40.23       27.24      9.10 o 
   4   3  13      143.53      169.10     18.76 o 
   5   3  13       16.27       25.58      6.59 o 
 -16   4  13       12.91        6.80     12.33 o 
 -15   4  13        4.67        0.00      7.71 o 
 -14   4  13       32.58       28.10      6.11 o 
 -13   4  13        0.31        2.67      4.09 o 
 -12   4  13        2.07        6.90      4.55 o 
 -11   4  13       34.76       37.97      7.68 o 
 -10   4  13       20.75       21.24      4.28 o 
  -9   4  13        8.02        0.18      3.82 o 
  -8   4  13        3.99        4.14      3.29 o 
  -7   4  13        1.05        4.26      4.81 o 
  -6   4  13       43.22       48.51     12.09 o 
  -5   4  13        9.43        9.34      3.86 o 
  -4   4  13      363.87      382.86     25.23 o 
  -3   4  13      146.95      129.75     15.18 o 
  -2   4  13      230.69      209.87     19.34 o 
  -1   4  13       21.39       13.90      7.02 o 
   0   4  13        4.68       -7.98      8.44 o 
   1   4  13       32.66       32.53      9.41 o 
   2   4  13        9.13        2.43      5.44 o 
   3   4  13       32.73       36.71     10.44 o 
   4   4  13       12.94       18.03      8.64 o 
 -16   5  13       26.30       37.04      7.41 o 
 -15   5  13        0.02        2.87      4.49 o 
 -14   5  13       10.14       10.71      5.00 o 
 -13   5  13       15.98       22.85      5.99 o 
 -12   5  13       15.85       24.73     13.38 o 
 -11   5  13       17.69       21.45      4.32 o 
 -10   5  13        7.71        5.59      3.39 o 
  -9   5  13        1.12        4.16      3.38 o 
  -8   5  13       32.57       33.97      8.79 o 
  -7   5  13        0.04       -5.64      7.35 o 
  -6   5  13        9.55        9.45      6.00 o 
  -5   5  13       15.88        4.64      5.03 o 
  -4   5  13      281.11      254.73     21.29 o 
  -3   5  13      475.48      492.99     29.52 o 
  -2   5  13        2.98      -14.40      9.60 o 
  -1   5  13      121.07      104.75     14.79 o 
   0   5  13       72.17       88.06     13.99 o 
   1   5  13       47.47       57.63     11.98 o 
   2   5  13       66.96       77.63     13.24 o 
   3   5  13      123.04      117.67     16.32 o 
   4   5  13        8.51       17.79      9.20 o 
 -15   6  13       23.67       31.79      9.90 o 
 -14   6  13       23.38       35.54     11.14 o 
 -13   6  13       12.20       20.21      9.52 o 
 -12   6  13       40.71       42.88     13.73 o 
 -11   6  13       30.66       39.84      8.15 o 
 -10   6  13        0.13        2.69      5.88 o 
  -9   6  13       94.61       91.24      9.60 o 
  -8   6  13        0.17        7.92      6.42 o 
  -7   6  13       48.70       46.25     11.37 o 
  -6   6  13      160.71      163.60     17.19 o 
  -5   6  13       39.83       39.05      9.38 o 
  -4   6  13        6.83       12.80      7.30 o 
  -3   6  13       19.41       28.04      9.61 o 
  -2   6  13       55.21       72.70     13.17 o 
  -1   6  13       89.27       67.42     12.81 o 
   0   6  13       27.72       27.52      9.17 o 
   1   6  13       11.17       22.19      9.97 o 
   2   6  13        0.72        1.89      7.99 o 
   3   6  13        0.32       11.11      9.29 o 
 -14   7  13        3.19       15.73      9.64 o 
 -13   7  13       55.12       60.00     13.23 o 
 -12   7  13        0.02        2.97      4.45 o 
 -11   7  13       31.17       33.54      6.84 o 
 -10   7  13       53.91       38.46     10.00 o 
  -9   7  13      342.97      317.40     23.80 o 
  -8   7  13       50.73       56.93     12.36 o 
  -7   7  13        0.63      -11.29      8.27 o 
  -6   7  13       92.01       91.55     14.67 o 
  -5   7  13      209.24      207.70     20.55 o 
  -4   7  13        7.19       -8.34      8.21 o 
  -3   7  13      109.15      123.96     16.06 o 
  -2   7  13      193.27      195.34     20.33 o 
  -1   7  13        6.51       10.02      8.94 o 
   0   7  13      123.90      106.84     16.54 o 
   1   7  13        1.68       10.88      8.43 o 
   2   7  13       74.30      111.04     17.16 o 
 -13   8  13        5.34        1.87      4.73 o 
 -12   8  13       45.34       56.89      8.49 o 
 -11   8  13       30.21       19.76      5.84 o 
 -10   8  13       27.49       28.26      6.60 o 
  -9   8  13       11.32       17.66      6.27 o 
  -8   8  13      199.72      218.96     15.19 o 
  -7   8  13       39.59       43.68     10.97 o 
  -6   8  13      283.97      273.15     23.08 o 
  -5   8  13       45.81       51.91     11.20 o 
  -4   8  13       64.63       52.72     11.84 o 
  -3   8  13       85.49       83.13     14.41 o 
  -2   8  13       50.09       62.04     12.16 o 
  -1   8  13       10.09        9.87      7.63 o 
   0   8  13       28.13       29.24     10.61 o 
 -11   9  13        2.22        2.84      5.13 o 
 -10   9  13       47.81       79.59     10.01 o 
  -9   9  13        1.56       -2.72      9.73 o 
  -8   9  13       35.81       46.20      8.03 o 
  -7   9  13       68.38       70.65     13.10 o 
  -6   9  13       67.07       56.00     11.91 o 
  -5   9  13       68.83       93.57     15.02 o 
  -4   9  13       12.54        8.57      6.95 o 
  -3   9  13        1.52       14.48     10.09 o 
  -2   9  13       67.42       72.22     14.74 o 
  -9  10  13       47.30       37.76      7.84 o 
  -8  10  13        5.58        7.96      8.06 o 
  -7  10  13       12.87       23.89     10.27 o 
  -6  10  13        0.45        9.91      8.87 o 
  -5  10  13        8.00        8.07      6.68 o 
  -4  10  13       15.27        3.47      7.30 o 
 -16   0  14        6.98       -0.80      6.33 o 
 -14   0  14      530.29      522.61     30.78 o 
 -12   0  14      102.37      122.53     15.08 o 
 -10   0  14      376.25      391.49     24.43 o 
  -8   0  14       63.37       52.78     10.00 o 
  -6   0  14      307.74      290.01     12.12 o 
  -4   0  14       67.88       59.36     12.03 o 
  -2   0  14      100.67       94.03      8.71 o 
   0   0  14      195.78      161.18     11.46 o 
   2   0  14      147.18      141.01     11.32 o 
   4   0  14        0.29        2.70      5.97 o 
 -17   1  14       64.99       80.00      9.98 o 
 -16   1  14       20.05       25.92      5.92 o 
 -15   1  14       98.49      108.88     10.61 o 
 -14   1  14      176.12      200.64     14.19 o 
 -13   1  14      115.11       92.38      9.47 o 
 -12   1  14       80.13       90.01     12.75 o 
 -11   1  14       16.78       17.18      7.40 o 
 -10   1  14      187.56      192.94     12.34 o 
  -9   1  14       56.14       52.77      8.06 o 
  -8   1  14       12.11       20.50      6.71 o 
  -7   1  14        0.81        2.10      5.84 o 
  -6   1  14       28.34       28.22      5.82 o 
  -5   1  14      182.33      177.31      8.58 o 
  -4   1  14        5.41        1.68      2.67 o 
  -3   1  14        6.55        2.60      3.37 o 
  -2   1  14       73.73       83.81      6.76 o 
  -1   1  14       98.76      100.27      6.35 o 
   0   1  14        0.59       -1.17      3.07 o 
   1   1  14       78.59       79.14      6.28 o 
   2   1  14      229.83      186.49      9.15 o 
   3   1  14        0.30       -4.22      3.76 o 
   4   1  14        8.10        2.44      6.65 o 
 -17   2  14        2.05        9.92      7.53 o 
 -16   2  14        7.31       11.74      5.06 o 
 -15   2  14      184.90      195.20     13.87 o 
 -14   2  14       16.02       18.59      6.08 o 
 -13   2  14      113.35       97.76     14.82 o 
 -12   2  14      109.73      128.20     15.80 o 
 -11   2  14       51.83       70.07      8.30 o 
 -10   2  14       50.87       52.10      7.05 o 
  -9   2  14       33.71       24.97      5.12 o 
  -8   2  14      163.32      162.32      9.26 o 
  -7   2  14       59.54       55.55      6.95 o 
  -6   2  14       23.21       18.86      7.44 o 
  -5   2  14      116.58       98.18     13.35 o 
  -4   2  14      104.96      105.55      7.06 o 
  -3   2  14      142.11      139.83      8.27 o 
  -2   2  14       17.91       28.07      4.72 o 
  -1   2  14      161.05      155.43      8.98 o 
   0   2  14      111.47      108.38      8.51 o 
   1   2  14       99.18       84.15      8.43 o 
   2   2  14      283.60      267.66     13.13 o 
   3   2  14      105.89      121.97     14.50 o 
 -16   3  14        5.48       13.75      6.82 o 
 -15   3  14        0.50        1.17      5.13 o 
 -14   3  14      392.36      447.70     29.13 o 
 -13   3  14       90.54       88.19     14.27 o 
 -12   3  14      566.49      547.03     20.95 o 
 -11   3  14      273.21      263.91     15.83 o 
 -10   3  14        0.34        2.85      3.72 o 
  -9   3  14       65.22       66.26      6.41 o 
  -8   3  14        1.51        0.12      3.52 o 
  -7   3  14       15.02       14.59      4.42 o 
  -6   3  14       12.90       16.53      5.10 o 
  -5   3  14      106.59      104.74     14.51 o 
  -4   3  14        0.01      -10.33      6.89 o 
  -3   3  14       58.82       63.44     11.79 o 
  -2   3  14       19.87       15.86      7.33 o 
  -1   3  14        0.55       -1.38     11.00 o 
   0   3  14       31.75       30.59      5.54 o 
   1   3  14        1.16        0.72      7.18 o 
   2   3  14        0.02        7.18      7.84 o 
   3   3  14       59.98       42.25     11.50 o 
 -16   4  14        8.96       16.81      5.53 o 
 -15   4  14      148.36      165.62     12.88 o 
 -14   4  14        7.42        4.49      5.76 o 
 -13   4  14      103.36      112.36     10.28 o 
 -12   4  14       25.51       33.52      6.33 o 
 -11   4  14       13.96       10.70      4.53 o 
 -10   4  14        2.45        0.04      3.28 o 
  -9   4  14        8.96       -1.01      2.99 o 
  -8   4  14        0.34        1.44      3.85 o 
  -7   4  14       30.32       28.52      5.27 o 
  -6   4  14       87.58      100.10      8.64 o 
  -5   4  14        5.86       18.32      7.50 o 
  -4   4  14       18.53       43.33     10.57 o 
  -3   4  14      156.65      168.00     18.02 o 
  -2   4  14        0.28       -1.35      6.65 o 
  -1   4  14        0.92        5.13      5.84 o 
   0   4  14        2.62        5.05      6.66 o 
   1   4  14       76.07       76.47     13.20 o 
   2   4  14       78.32       78.66     13.56 o 
   3   4  14       52.27       61.70     12.71 o 
 -15   5  14       58.50       46.52     11.84 o 
 -14   5  14        0.93      -10.65      8.14 o 
 -13   5  14       16.27       22.55      8.66 o 
 -12   5  14       85.38       90.12     15.68 o 
 -11   5  14       25.88       35.64      7.14 o 
 -10   5  14        6.06        5.98      4.39 o 
  -9   5  14       16.53       17.29      5.65 o 
  -8   5  14      210.88      212.89     20.30 o 
  -7   5  14        2.71       16.42      8.32 o 
  -6   5  14        1.18        3.85      6.81 o 
  -5   5  14        1.53        1.56      7.07 o 
  -4   5  14       60.27       63.61     12.62 o 
  -3   5  14       30.16       30.67     10.37 o 
  -2   5  14        2.52       -6.50      7.42 o 
  -1   5  14        9.18       -0.80      7.38 o 
   0   5  14        0.25        1.89      5.96 o 
   1   5  14        3.76      -11.92      7.95 o 
   2   5  14        1.95        7.21      7.51 o 
 -14   6  14        3.77       -0.52      7.56 o 
 -13   6  14        1.74      -10.37      8.91 o 
 -12   6  14        0.03       -1.42      9.09 o 
 -11   6  14        1.13       -4.60      7.53 o 
 -10   6  14      240.96      261.20     16.17 o 
  -9   6  14        3.88       -0.01      4.27 o 
  -8   6  14       72.06       62.79     12.65 o 
  -7   6  14      128.49      149.53     17.50 o 
  -6   6  14        3.22       16.70      9.15 o 
  -5   6  14       91.35       96.38     14.77 o 
  -4   6  14       14.77       27.03      8.39 o 
  -3   6  14       49.51       36.05     10.22 o 
  -2   6  14       28.50       20.19      8.49 o 
  -1   6  14        1.06       -3.55      5.64 o 
   0   6  14       83.02       80.30     14.90 o 
   1   6  14        8.17        7.48      7.33 o 
 -13   7  14       66.05       69.83     13.57 o 
 -12   7  14        6.42        7.25     12.49 o 
 -11   7  14       18.93       24.51      6.78 o 
 -10   7  14       11.28       16.89      8.01 o 
  -9   7  14      227.81      231.08     15.77 o 
  -8   7  14       82.27       77.65     13.51 o 
  -7   7  14       74.46       72.10     13.22 o 
  -6   7  14      158.69      173.28     19.25 o 
  -5   7  14        0.63      -10.44      8.21 o 
  -4   7  14        0.83        1.67      7.97 o 
  -3   7  14       85.28      109.74     16.47 o 
  -2   7  14      285.82      258.88     24.12 o 
  -1   7  14      105.55      138.26     18.36 o 
   0   7  14       48.65       50.12     13.49 o 
 -12   8  14       31.04       53.10      8.89 o 
 -11   8  14       12.27        7.68      5.69 o 
 -10   8  14        0.15        2.12      5.63 o 
  -9   8  14       41.07       36.64      7.90 o 
  -8   8  14      186.09      221.49     22.17 o 
  -7   8  14       24.05       19.39      9.08 o 
  -6   8  14       14.28       13.71      8.79 o 
  -5   8  14      206.83      241.80     23.63 o 
  -4   8  14        3.06        8.10      8.11 o 
  -3   8  14        8.22        3.11      7.13 o 
  -2   8  14      215.21      198.43     21.94 o 
 -10   9  14        1.22       -2.90      7.96 o 
  -9   9  14        1.80        5.19     10.54 o 
  -8   9  14        5.72       15.53      7.00 o 
  -7   9  14       13.28       35.68     10.99 o 
  -6   9  14       11.88       10.08      8.80 o 
  -5   9  14       38.54       52.37     13.26 o 
  -4   9  14      207.40      232.54     23.60 o 
 -15   0  15       55.65       58.69     12.67 o 
 -13   0  15       23.18       33.15      8.94 o 
 -11   0  15      952.34      925.66     38.88 o 
  -9   0  15       35.87       45.10     10.78 o 
  -7   0  15      558.47      544.97     30.48 o 
  -5   0  15      178.60      184.56     18.05 o 
  -3   0  15      113.45      129.21      9.88 o 
  -1   0  15      243.50      272.22     15.02 o 
   1   0  15      362.16      317.41     18.84 o 
 -16   1  15        1.21        1.58      7.45 o 
 -15   1  15        3.16        3.83      4.39 o 
 -14   1  15       44.62       37.09     10.14 o 
 -13   1  15       12.38        8.73      4.43 o 
 -12   1  15      211.20      249.40     15.01 o 
 -11   1  15        1.47        3.35      3.95 o 
 -10   1  15       62.77       53.60      7.83 o 
  -9   1  15      115.59      120.69     10.29 o 
  -8   1  15      327.33      319.92     13.17 o 
  -7   1  15        6.78        4.47      5.18 o 
  -6   1  15      428.95      427.32     19.18 o 
  -5   1  15       32.20       26.94      6.03 o 
  -4   1  15        8.17       12.08      7.22 o 
  -3   1  15      268.28      253.88     11.39 o 
  -2   1  15        1.08       -0.61      2.89 o 
  -1   1  15        3.24        0.54      3.31 o 
   0   1  15       24.99       27.23      4.17 o 
   1   1  15      254.01      270.62     11.07 o 
   2   1  15       50.95       49.67      6.51 o 
 -16   2  15        6.67        5.89      4.84 o 
 -15   2  15       21.94       15.40      5.42 o 
 -14   2  15       89.29       92.39     10.41 o 
 -13   2  15       58.74       69.72      8.68 o 
 -12   2  15       32.84       30.57      7.57 o 
 -11   2  15       82.30       89.85      9.34 o 
 -10   2  15       79.24       98.20     11.17 o 
  -9   2  15       59.47       58.97      6.34 o 
  -8   2  15        0.37        5.07      4.55 o 
  -7   2  15        8.88        8.40      5.24 o 
  -6   2  15      110.72      108.66     15.07 o 
  -5   2  15       10.83        6.50      6.71 o 
  -4   2  15       17.81       13.79     12.49 o 
  -3   2  15       21.60        9.91      4.49 o 
  -2   2  15       12.09        6.86      3.41 o 
  -1   2  15        0.02        1.27      3.43 o 
   0   2  15        2.02        3.23      3.99 o 
   1   2  15       44.94       51.55      6.60 o 
   2   2  15       15.04       17.74      4.95 o 
 -16   3  15       11.57       15.18      6.46 o 
 -15   3  15        6.28        7.02      5.03 o 
 -14   3  15        1.14        3.29      4.80 o 
 -13   3  15      164.20      149.55     11.98 o 
 -12   3  15        0.28       -0.39      4.74 o 
 -11   3  15       36.10       35.17      6.26 o 
 -10   3  15      329.09      349.22     14.02 o 
  -9   3  15       21.04       20.45      4.52 o 
  -8   3  15        0.42       -3.79      4.98 o 
  -7   3  15       19.43       28.35      5.97 o 
  -6   3  15        9.73        5.30      4.16 o 
  -5   3  15       48.02       60.25     11.38 o 
  -4   3  15       40.41       34.84     10.50 o 
  -3   3  15        0.16      -10.79      9.11 o 
  -2   3  15       43.70       44.88     11.32 o 
  -1   3  15        1.31        7.43      6.71 o 
   0   3  15       52.62       38.82     10.40 o 
   1   3  15        3.87       -1.44      7.55 o 
   2   3  15       35.47       33.03     10.90 o 
 -15   4  15        0.48        5.99     11.41 o 
 -14   4  15       30.75       40.88      7.14 o 
 -13   4  15      116.54      115.55     10.46 o 
 -12   4  15       42.97       45.45     12.81 o 
 -11   4  15       10.68       19.48      4.67 o 
 -10   4  15       23.68       21.82      4.68 o 
  -9   4  15       20.11       12.92      6.32 o 
  -8   4  15       79.48       78.13     13.18 o 
  -7   4  15      100.77      124.74     16.30 o 
  -6   4  15      148.82      171.77     19.00 o 
  -5   4  15        5.83        6.49      7.45 o 
  -4   4  15       22.07       10.72      8.23 o 
  -3   4  15       16.42       24.80      9.37 o 
  -2   4  15       12.61        8.87      6.39 o 
  -1   4  15        3.40        3.16      6.50 o 
   0   4  15       28.10       34.11      9.88 o 
   1   4  15        0.02       -2.28      6.36 o 
 -14   5  15       80.63       76.81     14.66 o 
 -13   5  15        4.02       -4.61      7.44 o 
 -12   5  15       13.52        5.94      8.48 o 
 -11   5  15       14.21       11.66      5.16 o 
 -10   5  15       22.45       20.04      6.28 o 
  -9   5  15       51.70       47.29      8.19 o 
  -8   5  15       45.66       25.73      9.64 o 
  -7   5  15      337.84      354.14     26.96 o 
  -6   5  15       52.32       50.66     11.15 o 
  -5   5  15       31.39       36.71      9.92 o 
  -4   5  15        0.07      -10.76      8.61 o 
  -3   5  15        6.44       -7.49      8.32 o 
  -2   5  15        0.00        9.51      8.85 o 
  -1   5  15        0.12        1.89      5.98 o 
   0   5  15        0.36       -9.42      8.85 o 
 -13   6  15       12.97        0.86      5.96 o 
 -12   6  15        6.94       -0.76      4.43 o 
 -11   6  15        2.51       -0.51      6.10 o 
 -10   6  15        5.12        4.65      5.09 o 
  -9   6  15      388.56      418.13     20.96 o 
  -8   6  15       62.13       60.52     12.52 o 
  -7   6  15      113.80       95.82     15.73 o 
  -6   6  15      137.73      149.44     18.38 o 
  -5   6  15       28.89       13.66      7.30 o 
  -4   6  15        2.28       -6.58      8.45 o 
  -3   6  15        5.38       16.84      8.35 o 
  -2   6  15        1.52        7.88      6.69 o 
  -1   6  15        1.50        7.36      8.19 o 
 -12   7  15       15.70       23.28      6.65 o 
 -11   7  15        5.85        5.00      5.52 o 
 -10   7  15        0.00        3.10      4.64 o 
  -9   7  15       53.30       59.10     20.60 o 
  -8   7  15        0.61      -14.25      9.50 o 
  -7   7  15        3.87       19.07      9.75 o 
  -6   7  15        8.62       21.00      8.58 o 
  -5   7  15      108.86      132.72     18.27 o 
  -4   7  15       23.63        7.52      7.19 o 
  -3   7  15       12.19       18.63      9.62 o 
 -10   8  15        3.68        5.37      8.27 o 
  -9   8  15      123.04      161.73     14.09 o 
  -8   8  15       18.91       45.98     13.12 o 
  -7   8  15        6.00        1.00      7.67 o 
  -6   8  15        0.17       10.07      8.46 o 
  -5   8  15        3.25        3.19      7.83 o 
 -16   0  16       23.72        2.89      6.44 o 
 -14   0  16        4.57       -2.79      6.79 o 
 -12   0  16        0.38       -6.22      5.90 o 
 -10   0  16      392.79      374.69     25.67 o 
  -8   0  16        0.00        7.31      6.64 o 
  -6   0  16       22.63       22.34      7.66 o 
  -4   0  16       83.05       92.08     13.77 o 
  -2   0  16        2.76        1.46      4.00 o 
   0   0  16       39.09       30.64      6.08 o 
 -16   1  16       26.28       35.66      7.35 o 
 -15   1  16        2.70       -3.34      4.46 o 
 -14   1  16        0.00        0.70      4.53 o 
 -13   1  16        0.00       -2.09      6.55 o 
 -12   1  16      123.12      122.52     11.10 o 
 -11   1  16       36.64       37.82      7.07 o 
 -10   1  16        0.86        8.00      4.42 o 
  -9   1  16      330.31      335.90     17.01 o 
  -8   1  16       27.77       38.72      7.03 o 
  -7   1  16       25.89        6.56      6.75 o 
  -6   1  16       10.41       17.86      7.60 o 
  -5   1  16        1.08       -2.51      7.34 o 
  -4   1  16        6.35        6.34      4.63 o 
  -3   1  16       69.74       67.96      6.71 o 
  -2   1  16       14.88       15.45      4.31 o 
  -1   1  16        5.80        6.22      3.20 o 
   0   1  16        1.99       -3.80      3.53 o 
 -15   2  16       22.38       14.76      6.04 o 
 -14   2  16       28.92       25.66      6.25 o 
 -13   2  16        1.00        2.60      6.35 o 
 -12   2  16      105.87       95.92      9.80 o 
 -11   2  16      123.95      122.45     10.81 o 
 -10   2  16        9.01       11.63      4.20 o 
  -9   2  16        0.03        3.90      3.77 o 
  -8   2  16        4.43        2.11      4.18 o 
  -7   2  16       82.77       88.30      9.19 o 
  -6   2  16       76.08       99.75     15.03 o 
  -5   2  16      118.51      114.75     16.34 o 
  -4   2  16       78.40       74.55     13.15 o 
  -3   2  16       10.36       10.81      4.84 o 
  -2   2  16        1.70        0.68      5.35 o 
  -1   2  16       52.72       65.73      7.00 o 
   0   2  16        5.27        6.87      3.71 o 
 -15   3  16       20.42       24.62      6.01 o 
 -14   3  16       53.95       56.30      9.82 o 
 -13   3  16       24.17       34.44      9.82 o 
 -12   3  16        6.47        4.99      4.87 o 
 -11   3  16       75.48       65.62      8.25 o 
 -10   3  16        8.33       11.25      7.12 o 
  -9   3  16       61.26       59.42      6.42 o 
  -8   3  16       22.23       14.83      4.43 o 
  -7   3  16        1.12       -2.94     11.87 o 
  -6   3  16       49.55       62.81     13.10 o 
  -5   3  16       38.22       43.44     10.60 o 
  -4   3  16      177.69      193.60     20.13 o 
  -3   3  16        4.33       -1.22      6.71 o 
  -2   3  16        0.17        0.99      7.71 o 
  -1   3  16       12.19       14.95      8.18 o 
   0   3  16       26.48       22.71      9.67 o 
 -14   4  16        2.63        0.78      8.21 o 
 -13   4  16        7.30       12.54      8.61 o 
 -12   4  16       24.86       26.57     10.44 o 
 -11   4  16      216.81      228.29     26.22 o 
 -10   4  16        5.37       -0.68      5.19 o 
  -9   4  16        0.68       -5.55      5.42 o 
  -8   4  16        4.19       -1.13      8.18 o 
  -7   4  16       79.06       78.37     13.83 o 
  -6   4  16       19.24       21.96      8.59 o 
  -5   4  16       15.07       18.57      8.76 o 
  -4   4  16       30.13       23.23      8.66 o 
  -3   4  16        5.01        6.06      7.89 o 
  -2   4  16        0.01        2.54      6.18 o 
  -1   4  16       14.15       13.78      8.62 o 
 -13   5  16        6.99        2.20      5.89 o 
 -12   5  16        0.06        1.06      5.33 o 
 -11   5  16        6.23        3.84      4.55 o 
 -10   5  16      151.77      149.11     13.01 o 
  -9   5  16       11.44       18.93      5.97 o 
  -8   5  16        9.33       11.99      7.94 o 
  -7   5  16       96.69      134.41     17.79 o 
  -6   5  16        1.72        2.32      7.73 o 
  -5   5  16       19.44       13.16      8.65 o 
  -4   5  16        0.95        1.98      7.90 o 
  -3   5  16       35.32       38.40     11.93 o 
  -2   5  16       56.61       56.17     12.34 o 
 -12   6  16        0.07       -0.23      6.36 o 
 -11   6  16        2.64       -9.42      6.28 o 
 -10   6  16       14.46       15.07      5.53 o 
  -9   6  16        5.39       11.82      5.60 o 
  -8   6  16      228.19      253.07     24.28 o 
  -7   6  16        0.52      -14.05     10.89 o 
  -6   6  16        0.38       -3.08      6.38 o 
  -5   6  16        0.00        2.71      8.52 o 
  -4   6  16       19.17       13.85      8.62 o 
 -10   7  16       23.28       10.59      8.53 o 
  -9   7  16       95.83       91.30     15.67 o 
  -8   7  16       46.88       47.60     12.78 o 
  -7   7  16       61.35       54.60     12.65 o 
 -15   0  17        0.04       -2.88      6.55 o 
 -13   0  17        0.00        0.68      5.79 o 
 -11   0  17        1.06        0.45      7.08 o 
  -9   0  17        2.18        4.39      6.16 o 
  -7   0  17        8.91        5.63      6.57 o 
  -5   0  17       13.15       13.03      7.24 o 
  -3   0  17       70.14      109.21     15.95 o 
 -14   1  17       17.06       18.49      6.43 o 
 -13   1  17        7.07       10.42      5.75 o 
 -12   1  17      110.86      138.55     12.14 o 
 -11   1  17      183.47      201.29     14.12 o 
 -10   1  17      474.15      471.77     20.76 o 
  -9   1  17        4.49        5.38      4.94 o 
  -8   1  17       24.62       13.86      8.06 o 
  -7   1  17       11.06       13.40      8.42 o 
  -6   1  17        5.44       -1.14      5.86 o 
  -5   1  17       32.89       38.57      8.40 o 
  -4   1  17       33.86       30.97     18.82 o 
  -3   1  17        3.07        8.29      8.12 o 
  -2   1  17       30.17       39.72      7.12 o 
 -14   2  17       15.78       13.11      5.86 o 
 -13   2  17        0.17       -2.21      5.43 o 
 -12   2  17       38.88       43.56      7.31 o 
 -11   2  17       21.37       21.06      6.62 o 
 -10   2  17      485.75      487.80     17.55 o 
  -9   2  17       25.64       37.91      5.93 o 
  -8   2  17       18.75       21.25      6.11 o 
  -7   2  17        0.70        1.78      4.18 o 
  -6   2  17        9.07       12.04      6.45 o 
  -5   2  17        0.14        4.33      7.74 o 
  -4   2  17       11.24       21.70      9.13 o 
  -3   2  17       48.77       63.70     12.96 o 
  -2   2  17       42.85       50.04      6.37 o 
 -14   3  17       18.56       33.16     16.84 o 
 -13   3  17       39.89       34.54     11.50 o 
 -12   3  17      114.02       90.56     15.39 o 
 -11   3  17        2.15      -16.21     10.80 o 
 -10   3  17       74.04       60.46      9.34 o 
  -9   3  17        2.34       -4.79      8.27 o 
  -8   3  17        7.24        7.50      7.89 o 
  -7   3  17       48.96       62.47     13.37 o 
  -6   3  17       35.94       50.93     11.58 o 
  -5   3  17        2.94        2.49      6.94 o 
  -4   3  17       23.83       24.87      8.45 o 
  -3   3  17       66.32       56.66     12.99 o 
  -2   3  17        8.77       11.11      8.69 o 
 -13   4  17       21.72       65.48     14.97 o 
 -12   4  17        8.56        8.84      8.51 o 
 -11   4  17       52.25       62.74      9.72 o 
 -10   4  17       62.31       73.90     10.11 o 
  -9   4  17        1.05        1.87      4.41 o 
  -8   4  17        1.19       11.51      7.28 o 
  -7   4  17        1.96        4.43      6.67 o 
  -6   4  17        0.85       -3.02      7.57 o 
  -5   4  17       72.13       89.58     15.42 o 
  -4   4  17       24.85       38.11     11.27 o 
  -3   4  17       24.95       22.37      9.20 o 
 -12   5  17       17.03       13.20      7.55 o 
 -11   5  17       17.92       27.58      9.65 o 
 -10   5  17        3.23        8.10      6.22 o 
  -9   5  17      102.75       95.55     16.17 o 
  -8   5  17       55.66       37.26      9.85 o 
  -7   5  17        2.66       28.01     11.17 o 
  -6   5  17        6.46       -3.34      7.01 o 
 -12   0  18        7.52        9.06      7.50 o 
 -10   0  18        3.60        2.91      7.20 o 
  -8   0  18       48.05       37.38     10.28 o 
  -6   0  18        0.12       -5.79      6.83 o 
  -4   0  18        4.63        3.71      6.30 o 
 -13   1  18        0.07        4.69      5.31 o 
 -12   1  18        0.18        1.95      5.47 o 
 -11   1  18       25.80       14.39      5.73 o 
 -10   1  18      142.28      167.76     13.32 o 
  -9   1  18       39.28       40.58      7.02 o 
  -8   1  18        0.99        2.26      8.27 o 
  -7   1  18       18.62       27.29     11.44 o 
  -6   1  18        6.04        9.67      6.34 o 
  -5   1  18        5.84        2.99      5.16 o 
  -4   1  18        7.18       11.91      5.00 o 
 -12   2  18       31.87       32.93      7.00 o 
 -11   2  18        0.08       -0.48      4.90 o 
 -10   2  18        8.36       -0.79      5.54 o 
  -9   2  18      115.35      134.19     12.40 o 
  -8   2  18       56.88       56.80     12.68 o 
  -7   2  18       34.43       46.41     11.97 o 
  -6   2  18       47.72       34.99     10.34 o 
  -5   2  18       59.97       62.34     13.69 o 
 -11   3  18       41.38       38.60     10.87 o 
 -10   3  18        7.78        2.62      5.31 o 
  -9   3  18       16.12       13.07      5.00 o 
  -8   3  18        0.00        2.62      7.71 o 
  -7   3  18        9.99        3.73      8.60 o 
  -9   4  18       35.54       50.38     12.42 o 
                                                 
